# Supplementary material for: Clinotator: analyzing ClinVar variation reports to prioritize reclassification efforts
Source: F1000Res. 2018 Jun 20;7:462. Originally published 2018 Apr 13. [Version 2] doi: 10.12688/f1000research.14470.2 (PMC5941247; doi:10.12688/f1000research.14470.2)
Supplement: Supplementary file 1 [file f1000research-7-16651-s0000.tgz]

Archive with 1 entries (1 files):
- 063e874a-c414-4c63-accc-1b893a4ac971.txt
