# Supplementary material for: Clinotator: analyzing ClinVar variation reports to prioritize reclassification efforts
Source: F1000Res. 2018 Jun 20;7:462. Originally published 2018 Apr 13. [Version 2] doi: 10.12688/f1000research.14470.2 (PMC5941247; doi:10.12688/f1000research.14470.2)
Supplement: Supplementary file 1 [file f1000research-7-16651-s0000.tgz › 063e874a-c414-4c63-accc-1b893a4ac971.txt]

VID	CVVT	rsID	CVAL	vcfmatch	CVCS	CVSZ	CVNA	CVDS	CVLE	CTRS	CTAA	CTPS	CTRR
35616	Simple	137852676	T	.	PLP	2	2	Familial hyperinsulinism(LP);Persistent hyperinsulinemic hypoglycemia of infancy(LP)	6/7/2014	3.9	4.5	US	3
36641	Simple	141764279	T	.	US	3	9	not specified(US);not provided(US);Cardiovascular phenotype(LB);Primary familial hypertrophic cardiomyopathy(US);not specified(LB);Primary familial hypertrophic cardiomyopathy(US);not specified(US);Primary familial hypertrophic cardiomyopathy(US);Hypertrophic cardiomyopathy(LB)	12/15/2016	-10.05	1.666666667	BLB	3
38183	Simple	81002812	A	.	US	3	6	Breast-ovarian cancer, familial 2(US);Breast-ovarian cancer, familial 2(LP);Hereditary breast and ovarian cancer syndrome(P);Hereditary breast and ovarian cancer syndrome(P);Hereditary cancer-predisposing syndrome(P);Breast-ovarian cancer, familial 2(P)	4/15/2016	24.903	1.666666667	P	3
41593	Simple	142254875	T	.	US	3	5	Lynch syndrome(US);not specified(LB);Hereditary nonpolyposis colon cancer(B);Hereditary cancer-predisposing syndrome(LB);not specified(US)	9/5/2013	-12.531	0.8	BLB	3
41633	Simple	63750361	A	.	US	3	8	Lynch syndrome(US);Hereditary cancer-predisposing syndrome(LB);Hereditary nonpolyposis colon cancer(B);not specified(US);Lynch syndrome II(US);not specified(US);not provided(US);not specified(US)	9/5/2013	-10.641	1.5	BLB	3
41646	Simple	41295288	G	.	US	3	4	Lynch syndrome(US);not specified(LB);Hereditary nonpolyposis colon cancer(B);Hereditary cancer-predisposing syndrome(B)	9/5/2013	-14.031	1.75	BLB	3
41651	Simple	34136999	T	.	US	3	9	Lynch syndrome(US);not specified(LB);Hereditary nonpolyposis colon cancer(B);Hereditary cancer-predisposing syndrome(LB);not specified(US);not specified(US);Hereditary cancer-predisposing syndrome(LB);not provided(US);not specified(US)	9/5/2013	-16.131	1.111111111	BLB	3
41701	Simple	63750685	C	.	US	3	8	Lynch syndrome(US);Hereditary cancer-predisposing syndrome(B);Hereditary nonpolyposis colon cancer(B);not specified(B);Hereditary cancer-predisposing syndrome(B);Lynch syndrome(US);not provided(B);Hereditary nonpolyposis colorectal cancer type 4(B)	9/5/2013	-31.701	2.25	B	3
42900	Simple	376754645	T	.	US	3	16	not specified(US);not specified(US);Familial hypertrophic cardiomyopathy 1(LB);Primary familial hypertrophic cardiomyopathy(US);not specified(LB);Primary familial hypertrophic cardiomyopathy(LP);not specified(US);Cardiovascular phenotype(US);Dilated Cardiomyopathy, Dominant(LB);Myosin storage myopathy(LB);Hypertrophic cardiomyopathy(LB);Myopathy, distal, 1(LB);Left ventricular noncompaction cardi…	12/15/2016	-26.58	1.25	BLB	3
42965	Simple	397516187	T	.	US	3	5	not specified(US);Familial dilated cardiomyopathy(LP);Primary dilated cardiomyopathy(LP);not provided(P);Primary familial hypertrophic cardiomyopathy(LP)	12/15/2016	11.97	2	PLP	3
43082	Simple	187073962	G	.	US	3	11	not specified(US);Hypertrophic cardiomyopathy(LB);not specified(US);not specified(US);Cardiovascular phenotype(US);Hypertrophic cardiomyopathy(LB);Left ventricular noncompaction cardiomyopathy(LB);Dilated Cardiomyopathy, Dominant(LB);Scapuloperoneal myopathy(LB);Myopathy, distal, 1(LB);Myosin storage myopathy(LB)	12/15/2016	-21.99	1.636363636	BLB	3
46242	Simple	138873805	T	.	US	3	4	Rasopathy(US);not provided(B);not specified(LB);not specified(LB)	5/9/2017	-9.93	3.5	BLB	3
89172	Simple	587779204	C	.	US	3	6	Lynch syndrome(US);Hereditary cancer-predisposing syndrome(LP);Hereditary nonpolyposis colon cancer(US);not provided(LP);Lynch syndrome(P);Hereditary cancer-predisposing syndrome(US)	9/5/2013	10.569	1.333333333	PLP	3
89180	Simple	34014629	T	.	US	3	6	Lynch syndrome(US);Hereditary cancer-predisposing syndrome(LB);Hereditary nonpolyposis colon cancer(LB);Hereditary nonpolyposis colorectal cancer type 5(US);not specified(LB);not provided(US)	9/5/2013	-9.771	1.333333333	BLB	3
89216	Simple	63749893	T	.	US	3	4	Lynch syndrome(US);not specified(LB);Hereditary cancer-predisposing syndrome(LB);Hereditary nonpolyposis colon cancer(LB)	9/5/2013	-8.931	1.75	BLB	3
89231	Simple	63749886	T	.	US	3	7	Lynch syndrome(US);Hereditary cancer-predisposing syndrome(LB);Hereditary nonpolyposis colon cancer(B);Lynch syndrome(US);not specified(B);not specified(LB);Hereditary cancer-predisposing syndrome(B)	9/5/2013	-22.131	2	BLB	3
89263	Simple	63751305	T	.	US	3	6	Lynch syndrome(US);Hereditary nonpolyposis colon cancer(LB);not specified(B);Hereditary cancer-predisposing syndrome(LB);not specified(LB);Hereditary cancer-predisposing syndrome(LB)	9/5/2013	-15.231	2.5	BLB	3
89280	Simple	267608071	C	.	US	3	5	Lynch syndrome(US);Hereditary nonpolyposis colon cancer(LB);not specified(LB);Hereditary cancer-predisposing syndrome(LB);Hereditary cancer-predisposing syndrome(LB)	9/5/2013	-11.631	1.8	BLB	3
89384	Simple	377746844	-	.	US	3	5	Lynch syndrome(US);Hereditary cancer-predisposing syndrome(B);Hereditary nonpolyposis colorectal cancer type 5(LB);Lynch syndrome(US);not provided(B)	9/5/2013	-13.611	3	BLB	3
89395	Simple	398123231	T	.	US	3	4	Lynch syndrome(US);Hereditary cancer-predisposing syndrome(LB);Hereditary nonpolyposis colon cancer(LB);Hereditary cancer-predisposing syndrome(LB)	9/5/2013	-8.631	1.75	BLB	3
89402	Simple	63749834	C	.	US	3	5	Lynch syndrome(US);Hereditary nonpolyposis colon cancer(LB);Hereditary cancer-predisposing syndrome(LB);not specified(B);Hereditary cancer-predisposing syndrome(LB)	9/5/2013	-13.431	2.4	BLB	3
89464	Simple	3136365	C	.	US	3	4	Lynch syndrome(US);not specified(B);Hereditary nonpolyposis colorectal cancer type 5(LB);not provided(B)	9/5/2013	-12.531	3	BLB	3
89477	Simple	2229018	A	.	US	3	6	Lynch syndrome(US);Hereditary cancer-predisposing syndrome(LB);Hereditary nonpolyposis colon cancer(LB);not specified(B);Hereditary cancer-predisposing syndrome(LB);not provided(US)	9/5/2013	-14.301	2	BLB	3
89484	Simple	61753796	C	.	US	3	4	Lynch syndrome(US);Hereditary cancer-predisposing syndrome(LB);not specified(LB);Hereditary nonpolyposis colon cancer(LB)	9/5/2013	-8.931	1.5	BLB	3
89499	Simple	587779302	AACTAAACTA	.	US	3	6	Lynch syndrome(US);Hereditary cancer-predisposing syndrome(B);Lynch syndrome(LB);Lynch syndrome(US);Hereditary cancer-predisposing syndrome(LB);not provided(B)	9/5/2013	-16.431	2.333333333	BLB	3
89500	Simple	267608132	-	.	US	3	9	Lynch syndrome(US);Hereditary cancer-predisposing syndrome(US);Hereditary cancer-predisposing syndrome(B);Hereditary nonpolyposis colon cancer(B);not specified(B);Hereditary nonpolyposis colorectal cancer type 5(LB);not specified(US);not specified(LB);Hereditary cancer-predisposing syndrome(LB)	9/5/2013	-25.341	2.111111111	BLB	3
89507	Simple	545466048	A	.	US	3	7	Lynch syndrome(US);Hereditary nonpolyposis colon cancer(B);not specified(US);not specified(US);not specified(US);not specified(US);not provided(LB)	9/5/2013	-10.131	1.428571429	BLB	3
89540	Simple	63750664	T	.	US	3	9	Lynch syndrome(US);not specified(LB);Hereditary cancer-predisposing syndrome(LB);Hereditary nonpolyposis colon cancer(LB);Hereditary nonpolyposis colorectal cancer type 5(US);not specified(B);Hereditary cancer-predisposing syndrome(LB);not provided(US);not specified(US)	9/5/2013	-17.301	1.444444444	BLB	3
89552	Simple	41557217	C	.	US	3	7	Lynch syndrome(US);not specified(LB);not provided(B);Hereditary nonpolyposis colon cancer(B);Hereditary cancer-predisposing syndrome(B);not specified(LB);not specified(LB)	9/5/2013	-26.031	1.428571429	BLB	3
89562	Simple	267608026	T	.	US	3	10	Lynch syndrome(US);not specified(LB);Hereditary cancer-predisposing syndrome(LB);Hereditary nonpolyposis colon cancer(LB);Lynch syndrome(US);not specified(US);not specified(US);Hereditary cancer-predisposing syndrome(LB);Hereditary nonpolyposis colorectal cancer type 5(US);Hereditary nonpolyposis colorectal cancer type 5(US)	9/5/2013	-13.011	1.7	BLB	3
89590	Simple	56198082	G	.	US	3	5	Lynch syndrome(US);not specified(US);Lynch syndrome(B);not specified(B);not specified(US)	9/5/2013	-11.571	2.2	BLB	3
89690	Simple	63750791	T	.	US	3	5	Lynch syndrome(US);Hereditary cancer-predisposing syndrome(LB);Hereditary nonpolyposis colon cancer(B);not specified(LB);Hereditary cancer-predisposing syndrome(B)	9/5/2013	-17.631	1.8	BLB	3
89705	Simple	63750527	C	.	US	3	8	Lynch syndrome(US);not specified(LB);Hereditary nonpolyposis colon cancer(LB);Hereditary cancer-predisposing syndrome(LB);Lynch syndrome II(US);not specified(US);not specified(US);not provided(US)	9/5/2013	-10.371	1.25	BLB	3
89741	Simple	587778916	C	.	US	3	4	Lynch syndrome(US);Hereditary cancer-predisposing syndrome(LB);Hereditary nonpolyposis colon cancer(LB);Hereditary cancer-predisposing syndrome(LB)	9/5/2013	-8.631	1.75	BLB	3
89903	Simple	35001569	G	.	US	3	7	Lynch syndrome(US);Hereditary cancer-predisposing syndrome(B);not specified(LB);not specified(LB);Hereditary nonpolyposis colon cancer(B);not specified(LB);Hereditary cancer-predisposing syndrome(LB)	9/5/2013	-21.531	2.285714286	BLB	3
89996	Simple	63750014	T	.	US	3	4	Lynch syndrome(US);Hereditary cancer-predisposing syndrome(LB);not specified(LB);Hereditary nonpolyposis colon cancer(LB)	9/5/2013	-8.631	2	BLB	3
90010	Simple	63749867	T	.	US	3	4	Lynch syndrome(US);not specified(LB);Hereditary nonpolyposis colon cancer(LB);Hereditary cancer-predisposing syndrome(LB)	9/5/2013	-8.631	1.75	BLB	3
90082	Simple	566928243	A	.	US	3	8	Lynch syndrome(US);not specified(US);Hereditary nonpolyposis colon cancer(B);Hereditary cancer-predisposing syndrome(LB);Lynch syndrome(US);Hereditary cancer-predisposing syndrome(US);not specified(US);not provided(US)	9/5/2013	-10.671	1.5	BLB	3
90099	Simple	267607893	G	.	US	3	3	Lynch syndrome(US);not provided(LP);Lynch syndrome(P)	9/5/2013	8.469	2.333333333	PLP	3
90126	Simple	41295282	G	.	US	3	5	Lynch syndrome(US);not specified(LB);Hereditary cancer-predisposing syndrome(LB);Hereditary nonpolyposis colon cancer(B);Lynch syndrome II(US)	9/5/2013	-12.501	1.4	BLB	3
90303	Simple	4986984	T	.	US	3	6	Lynch syndrome(US);not specified(LB);Hereditary nonpolyposis colon cancer(LB);Hereditary cancer-predisposing syndrome(LB);Hereditary cancer-predisposing syndrome(B);not provided(LB)	9/5/2013	-17.631	1.166666667	BLB	3
90306	Simple	41295280	C	.	US	3	6	Lynch syndrome(US);not specified(US);Hereditary cancer-predisposing syndrome(LB);Hereditary nonpolyposis colon cancer(B);Lynch syndrome II(US);not specified(US)	9/5/2013	-10.101	1.333333333	BLB	3
90418	Simple	267607804	-	.	US	3	6	Lynch syndrome(US);Hereditary cancer-predisposing syndrome(LB);not specified(B);Hereditary cancer-predisposing syndrome(B);not specified(B);Hereditary cancer-predisposing syndrome(B)	9/5/2013	-22.131	3	BLB	3
90442	Simple	63749994	TG	.	US	3	8	Lynch syndrome(US);not specified(US);Hereditary cancer-predisposing syndrome(LB);Hereditary nonpolyposis colon cancer(LB);Lynch syndrome II(US);not specified(US);Hereditary cancer-predisposing syndrome(US);not provided(LB)	9/5/2013	-10.401	1.25	BLB	3
90445	Simple	63749896	T	.	US	3	6	Lynch syndrome(US);Hereditary nonpolyposis colon cancer(LB);Hereditary cancer-predisposing syndrome(LB);not specified(LB);Hereditary cancer-predisposing syndrome(LB);not provided(US)	9/5/2013	-12.231	1.166666667	BLB	3
90589	Simple	63751650	G	.	US	3	7	Lynch syndrome(US);not specified(LB);Hereditary nonpolyposis colon cancer(B);Hereditary cancer-predisposing syndrome(LB);not specified(US);not specified(US);not provided(B)	9/5/2013	-18.801	1.142857143	BLB	3
90698	Simple	63750330	C	.	US	3	7	Lynch syndrome(US);not specified(B);Hereditary cancer-predisposing syndrome(LB);Hereditary nonpolyposis colon cancer(B);Lynch syndrome I(LB);not specified(LB);Hereditary cancer-predisposing syndrome(LB)	9/5/2013	-21.531	2.142857143	BLB	3
90965	Simple	201298777	G	.	US	3	9	Lynch syndrome(US);not specified(B);Hereditary cancer-predisposing syndrome(LB);not specified(US);Hereditary nonpolyposis colon cancer(LB);Lynch syndrome(US);Lynch syndrome I(LB);Hereditary cancer-predisposing syndrome(LB);Lynch syndrome I(LB)	9/5/2013	-19.671	1.888888889	BLB	3
91028	Simple	63751469	T	.	US	3	3	Lynch syndrome I(US);Hereditary cancer-predisposing syndrome(P);not provided(LP)	10/28/2015	8.703	0.666666667	PLP	3
91030	Simple	63750084	-	.	US	3	4	Lynch syndrome(US);not provided(P);Hereditary cancer-predisposing syndrome(P);Hereditary nonpolyposis colon cancer(P)	10/28/2015	14.703	2.25	P	3
91033	Simple	63750808	T	.	US	3	3	Lynch syndrome I(US);not provided(LP);Hereditary cancer-predisposing syndrome(P)	10/28/2015	8.403	1.333333333	PLP	3
91035	Simple	63751007	-	.	US	3	3	Lynch syndrome(US);Hereditary cancer-predisposing syndrome(P);Hereditary nonpolyposis colon cancer(P)	10/28/2015	10.503	1.666666667	PLP	3
91045	Simple	551060742	T	.	US	3	9	Lynch syndrome I(US);Hereditary nonpolyposis colon cancer(B);not specified(US);Lynch syndrome I(US);Hereditary cancer-predisposing syndrome(US);not specified(US);not specified(LB);Hereditary cancer-predisposing syndrome(US);not provided(US)	10/28/2015	-11.067	0.777777778	BLB	3
91051	Simple	150259097	A	.	US	3	7	Lynch syndrome(US);Hereditary cancer-predisposing syndrome(LB);Hereditary nonpolyposis colon cancer(B);Lynch syndrome I(LB);not specified(LB);Hereditary cancer-predisposing syndrome(LB);not provided(US)	9/5/2013	-17.331	1.857142857	BLB	3
91097	Simple	63750124	G	.	US	3	8	Lynch syndrome(US);not specified(US);Hereditary nonpolyposis colon cancer(B);Hereditary cancer-predisposing syndrome(LB);not specified(US);not specified(US);not specified(US);not provided(LB)	9/5/2013	-13.401	1.125	BLB	3
91098	Simple	587779161	C	.	US	3	4	Lynch syndrome(US);Hereditary cancer-predisposing syndrome(LB);Lynch syndrome I(LB);Hereditary nonpolyposis colon cancer(LB)	9/5/2013	-8.931	1.75	BLB	3
91112	Simple	63750255	C	.	US	3	6	Lynch syndrome(US);not specified(LB);Hereditary cancer-predisposing syndrome(LB);Hereditary nonpolyposis colon cancer(B);Hereditary cancer-predisposing syndrome(LB);not provided(LB)	9/5/2013	-17.931	1.333333333	BLB	3
91200	Simple	587779180	C	.	US	3	5	Lynch syndrome(US);Hereditary cancer-predisposing syndrome(LB);not specified(LB);Hereditary nonpolyposis colon cancer(LB);Hereditary cancer-predisposing syndrome(LB)	9/5/2013	-11.631	1.8	BLB	3
91328	Simple	267608161	T	.	US	3	5	Lynch syndrome(US);not provided(P);Lynch syndrome(P);Hereditary cancer-predisposing syndrome(LP);Hereditary nonpolyposis colon cancer(LP)	9/5/2013	17.169	1.4	P	3
91330	Simple	587779335	-	.	US	3	6	Lynch syndrome I(US);Lynch syndrome I(LP);Lynch syndrome(LB);Hereditary nonpolyposis colon cancer(P);Hereditary cancer-predisposing syndrome(P);Lynch syndrome(P)	11/24/2015	17.103	1.166666667	P	3
