# Supplementary material for: Clinotator: analyzing ClinVar variation reports to prioritize reclassification efforts
Source: F1000Res. 2018 Jun 20;7:462. Originally published 2018 Apr 13. [Version 2] doi: 10.12688/f1000research.14470.2 (PMC5941247; doi:10.12688/f1000research.14470.2)
Supplement: Supplementary file 2 [file f1000research-7-16651-s0001.tgz]

Archive with 1 entries (1 files):
- 32fb5eba-175b-4375-84fd-941eca30fbe3.txt
