# Supplementary material for: Clinotator: analyzing ClinVar variation reports to prioritize reclassification efforts
Source: F1000Res. 2018 Jun 20;7:462. Originally published 2018 Apr 13. [Version 2] doi: 10.12688/f1000research.14470.2 (PMC5941247; doi:10.12688/f1000research.14470.2)
Supplement: Supplementary file 2 [file f1000research-7-16651-s0001.tgz › 32fb5eba-175b-4375-84fd-941eca30fbe3.txt]

VID	CVVT	rsID	CVAL	vcfmatch	CVCS	CVSZ	CVNA	CVDS	CVLE	CTRS	CTAA	CTPS	CTRR
9	Simple	1800562	A	.	CI	1	10	Hemochromatosis type 1(P);Hemochromatosis type 1(P);Hereditary hemochromatosis(P);Hemochromatosis type 1(P);Hemochromatosis type 1(P);Hereditary cancer-predisposing syndrome(P);not provided(P);Hereditary hemochromatosis(P);Cutaneous photosensitivity(US);Porphyrinuria(US);Hemochromatosis type 1(P)	1/9/2018	50.79	1.6	P	3
127	Simple	121964970	T	.	CI	1	4	not specified(US);not provided(P);Cardiovascular phenotype(P);Homocystinuria due to CBS deficiency(US)	12/8/2016	9.06	2.5	PLP	3
336	Simple	137854550	G	.	CI	1	5	Neurofibromatosis, type 1(P);not provided(P);Hereditary cancer-predisposing syndrome(P);Neurofibromatosis, type 1(P);Multiple cafe-au-lait spots(P);Axillary freckling(P);Neurofibromas(P);Optic nerve glioma(P)	12/11/2017	30	0.6	P	3
354	Simple	137854557	G	.	CI	1	3	Neurofibromatosis, type 1(P);Hereditary cancer-predisposing syndrome(P);Neurofibromatosis, type 1(P)	9/5/2017	16.8	1	P	3
548	Simple	3848519	A	.	CI	1	2	Erythropoietic protoporphyria(LB);not specified(B)	6/14/2016	-8.4	1.5	BLB	3
632	Simple	76212747	G	.	CI	1	5	not provided(P);Phenylketonuria(P);Phenylketonuria(P);Hyperphenylalaninemia, non-pku(P);Phenylketonuria(P)	4/13/2017	28.2	1.6	P	3
788	Simple	72552293	G	.	CI	1	5	not specified(LB);SUDDEN INFANT DEATH SYNDROME(LB);Brugada syndrome(B);not specified(B);Cardiovascular phenotype(LB)	12/29/2017	-19.5	1.4	BLB	3
797	Simple	137854567	T	.	CI	1	7	not specified(LB);Familial adenomatous polyposis 1(B);Hereditary cancer-predisposing syndrome(B);APC-Associated Polyposis Disorders(LB);not specified(US);Hereditary cancer-predisposing syndrome(LB);not provided(B)	1/10/2018	-26.7	0.714285714	B	3
829	Simple	1801166	C	.	CI	1	8	not specified(LB);Familial adenomatous polyposis 1(B);not specified(B);not specified(B);APC-Associated Polyposis Disorders(LB);not specified(B);not specified(B);Hereditary cancer-predisposing syndrome(B)	1/12/2018	-37.8	1.75	B	3
925	Simple	72555360	A	.	CI	1	9	GM1 gangliosidosis type 2(P);not provided(P);Morquio syndrome(US);GM1 gangliosidosis(LP);Infantile GM1 gangliosidosis(P);GM1 gangliosidosis type 2(P);Gangliosidosis GM1 type 3(P);Mucopolysaccharidosis, MPS-IV-B(P);Infantile GM1 gangliosidosis(P)	12/18/2017	44.7	0.888888889	P	3
1078	Simple	61747071	T	.	CI	1	6	not specified(B);not specified(B);Joubert syndrome(LB);Meckel-Gruber syndrome(LB);Nephronophthisis(LB);Joubert syndrome(B);Meckel-Gruber syndrome(B)	8/8/2017	-24	1.666666667	BLB	3
1289	Simple	35077384	T	.	CI	1	4	not specified(B);Spastic Paraplegia, Dominant(LB);Spastic tetraparesis(US);Spastic paraplegia(B)	5/15/2017	-14.61	2	BLB	3
1418	Simple	121912615	C	.	CI	1	4	not specified(US);Sucrase-isomaltase deficiency(P);not provided(P);Sucrase-isomaltase deficiency(LP)	4/6/2017	14.13	1.5	PLP	3
1687	Simple	80338680	A	.	CI	1	3	Deficiency of alpha-mannosidase(P);Deficiency of alpha-mannosidase(P);Inborn genetic diseases(P)	5/26/2017	16.2	2	P	3
1707	Simple	4253208	C	.	CI	1	5	not specified(US);not provided(LB);Cerebrooculofacioskeletal Syndrome(LB);Cockayne syndrome(LB);Macular degeneration(LB)	6/14/2016	-11.61	2	BLB	3
1721	Simple	121908287	C	.	CI	1	5	not provided(P);Amyotrophic lateral sclerosis type 11(P);Charcot-Marie-Tooth disease, type IV(P);not specified(P);not provided(P)	12/29/2017	29.4	0.8	P	3
1954	Simple	11555566	C	.	CI	1	2	Severe combined immunodeficiency due to ADA deficiency(LB);not specified(B)	6/14/2016	-8.4	1.5	BLB	3
1973	Simple	73598374	T	.	CI	1	2	Severe combined immunodeficiency due to ADA deficiency(LB);not specified(B)	4/13/2017	-9	1	BLB	3
2064	Simple	137852776	C	.	CI	1	6	not specified(LB);not specified(US);not specified(US);Epilepsy juvenile absence(B);Juvenile myoclonic epilepsy(B);not provided(LB);not specified(LB)	12/14/2017	-14.91	1.333333333	BLB	3
2199	Simple	119103280	T	.	CI	1	4	not specified(B);not specified(LB);not provided(LB);not specified(LB)	11/15/2017	-15	0.5	BLB	3
2225	Simple	5030824	G	.	CI	1	5	Erythrocytosis, familial, 2(P);Von Hippel-Lindau syndrome(P);Hereditary cancer-predisposing syndrome(P);not specified(US);Hereditary cancer-predisposing syndrome(LP);Von Hippel-Lindau syndrome(P)	1/8/2018	20.13	0.8	P	3
2232	Simple	28940298	T	.	CI	1	5	not specified(US);not provided(P);Erythrocytosis, familial, 2(P);Von Hippel-Lindau syndrome(P);Von Hippel-Lindau syndrome(LB);Hereditary cancer-predisposing syndrome(P)	12/27/2017	14.7	0.4	P	3
2233	Simple	104893829	T	.	CI	1	5	not specified(US);Von Hippel-Lindau syndrome(LB);Hereditary cancer-predisposing syndrome(US);Erythrocytosis, familial, 2(B);Von Hippel-Lindau syndrome(B);not specified(US)	12/27/2017	-9.87	0.8	BLB	3
2248	Simple	13306575	A	.	CI	1	3	Chronic granulomatous disease(LB);Chronic granulomatous disease, autosomal recessive cytochrome b-positive, type 2(B);not specified(B)	6/30/2017	-15	0.666666667	BLB	3
2282	Simple	138382758	A	.	CI	1	4	not specified(LB);Charcot-Marie-Tooth disease, type 2(B);not specified(US);Hereditary motor and sensory neuropathy(LB)	12/14/2017	-12.27	0.75	BLB	3
2324	Simple	36215895	T	.	CI	1	4	not specified(LB);not specified(US);Emery-Dreifuss muscular dystrophy(LB);Emery-Dreifuss muscular dystrophy 5, autosomal dominant(LB)	11/17/2017	-8.94	1.5	BLB	3
2356	Simple	80338902	A	.	CI	1	10	Usher syndrome, type 2A(P);Retinitis pigmentosa 39(P);Usher syndrome, type 2A(P);Retinitis pigmentosa 39(LP);not provided(P);USH2A-Related Disorders(P);Usher syndrome, type 2A(LP);Retinitis pigmentosa 39(LP);not specified(US);Inborn genetic diseases(P)	7/10/2017	40.5	1.8	P	3
2547	Simple	104895094	C	.	CI	1	9	Familial Mediterranean fever(P);not provided(P);Familial Mediterranean fever(LP);Familial mediterranean fever, autosomal dominant(LP);not specified(P);Familial Mediterranean fever(LB);Familial Mediterranean fever(LP);not specified(US);Inborn genetic diseases(P)	2/2/2018	26.7	1.333333333	P	3
2548	Simple	61732874	A	.	CI	1	6	Familial Mediterranean fever(LP);not provided(P);Familial Mediterranean fever(P);Familial Mediterranean fever(P);not specified(P);Familial Mediterranean fever(P)	12/12/2017	32.4	0.833333333	P	3
2552	Simple	11466024	T	.	CI	1	6	Familial Mediterranean fever(B);not specified(US);not provided(LB);not specified(US);Familial Mediterranean fever(US);not provided(US)	1/8/2018	-9.9	0.666666667	BLB	3
2821	Simple	28940272	G	.	CI	1	5	not specified(B);not specified(US);not specified(LB);not provided(LB);Cohen syndrome(LB)	1/3/2018	-13.44	2	BLB	3
2878	Simple	11591147	T	.	CI	1	8	Hypercholesterolemia, autosomal dominant, 3(B);Hypercholesterolemia, autosomal dominant, 3(B);Familial hypercholesterolemia(B);Familial hypercholesterolemia(LB);Familial hypercholesterolemia(B);Familial hypercholesterolemia(B);Familial hypercholesterolemia(B);not specified(B)	8/11/2017	-42.6	1.375	B	3
3019	Simple	587776547	-	.	CI	1	6	Hereditary cancer-predisposing syndrome(P);not provided(P);Ataxia-telangiectasia syndrome(P);Ataxia-telangiectasia syndrome(P);Ataxia-telangiectasia syndrome(P);Hereditary cancer-predisposing syndrome(P)	1/5/2018	34.8	1	P	3
3027	Simple	3092857	G	.	CI	1	9	not specified(B);Hereditary cancer-predisposing syndrome(B);Ataxia-telangiectasia syndrome(B);not provided(LB);Ataxia-telangiectasia syndrome(LB);Hereditary cancer-predisposing syndrome(LB);not specified(B);Hereditary cancer-predisposing syndrome(B);not provided(B)	1/6/2018	-40.5	1.777777778	B	3
3038	Simple	201686625	G	.	CI	1	9	not specified(LB);Ataxia-telangiectasia syndrome(B);Hereditary cancer-predisposing syndrome(US);not specified(US);not specified(US);not specified(B);Hereditary cancer-predisposing syndrome(B);not provided(US);Ataxia-telangiectasia syndrome(LB)	1/10/2018	-23.91	1.333333333	BLB	3
3044	Simple	1137887	A	.	CI	1	6	not provided(LP);Ataxia-telangiectasia syndrome(P);Hereditary cancer-predisposing syndrome(P);Hereditary cancer-predisposing syndrome(US);Ataxia-telangiectasia syndrome(P);Hereditary cancer-predisposing syndrome(LP)	12/27/2017	23.13	1.166666667	P	3
3049	Simple	6151429	C	.	CI	1	2	Metachromatic leukodystrophy(LB);not provided(B)	12/21/2017	-9	1	BLB	3
3131	Simple	17215500	T	.	CI	1	6	not provided(P);Cardiovascular phenotype(P);not provided(P);Long QT syndrome 1(P);Jervell and Lange-Nielsen syndrome(P);Long QT syndrome(P)	11/28/2017	36	0.166666667	P	3
3211	Simple	34006675	A	.	CI	1	5	not specified(B);not specified(B);not specified(B);Walker-Warburg congenital muscular dystrophy(B);Cardiovascular phenotype(B)	8/8/2017	-22.2	3.4	BLB	3
3362	Simple	41265017	A	.	CI	1	4	not specified(B);Cone-Rod Dystrophy, Recessive(LB);Retinitis Pigmentosa, Recessive(LB);not specified(B)	6/14/2016	-16.2	1.75	BLB	3
3370	Simple	41419545	T	.	CI	1	8	Hereditary cancer-predisposing syndrome(LB);not specified(LB);not specified(LB);Multiple fibrofolliculomas(B);Multiple fibrofolliculomas(LB);Multiple fibrofolliculomas(LB);Spontaneous pneumothorax(LB);not specified(LB)	12/31/2017	-26.7	0.75	B	3
3645	Simple	41303129	T	.	CI	1	5	not specified(B);not specified(B);not specified(B);Autosomal recessive cerebellar ataxia(LB);not specified(B)	8/31/2016	-22.2	2.6	BLB	3
3679	Simple	28940884	C	.	CI	1	2	UDPglucose-4-epimerase deficiency(B);not specified(LB)	2/1/2018	-9	0.5	BLB	3
3736	Simple	112029328	A	.	CI	1	11	Familial hypercholesterolemia(P);Familial hypercholesterolemia(LP);Familial hypercholesterolemia(P);Familial hypercholesterolemia(LB);Familial hypercholesterolemia(P);not provided(P);Familial hypercholesterolemia(P);Familial hypercholesterolemia(P);Familial hypercholesterolemia(P);not provided(P);Familial hypercholesterolemia(P)	9/21/2017	50.7	1.363636364	P	3
3830	Simple	1800556	T	.	CI	1	4	not provided(P);Deficiency of butyryl-CoA dehydrogenase(LB);not specified(B);Deficiency of butyryl-CoA dehydrogenase(B)	7/24/2017	-8.4	1	BLB	3
3851	Simple	121907994	A	.	CI	1	3	Wilson disease(US);Wilson disease(P);Wilson disease(P)	11/3/2016	11.73	1.333333333	PLP	3
3997	Simple	74374973	T	.	CI	1	5	not specified(B);not specified(B);not specified(B);not specified(LB);Limb-girdle muscular dystrophy-dystroglycanopathy, type C3(B);Congenital muscular dystrophy-dystroglycanopathy with mental retardation, type B3(B)	1/9/2018	-24.6	1.6	BLB	3
4019	Simple	398124234	CC	.	CI	1	5	GLUTAMATE FORMIMINOTRANSFERASE DEFICIENCY(P);GLUTAMATE FORMIMINOTRANSFERASE DEFICIENCY(P);GLUTAMATE FORMIMINOTRANSFERASE DEFICIENCY(US);not provided(LP);not provided(US)	9/11/2017	12.9	1.4	PLP	3
4030	Simple	1800309	A	.	CI	1	4	not specified(B);not specified(B);Glycogen storage disease, type II(LB);Glycogen storage disease, type II(B)	1/19/2018	-17.4	2.25	BLB	3
4179	Simple	72556554	A	.	CI	1	5	Aicardi Goutieres syndrome 1(P);not provided(P);Vasculopathy, retinal, with cerebral leukodystrophy(B);Aicardi Goutieres syndrome(P);Aicardi Goutieres syndrome 1(P)	8/23/2017	16.2	1.4	P	3
4229	Simple	104894683	A	.	CI	1	7	Congenital muscular dystrophy-dystroglycanopathy (with or without mental retardation) type B5(B);Limb-girdle muscular dystrophy-dystroglycanopathy, type C5(B);Congenital muscular dystrophy-dystroglycanopathy with brain and eye anomalies type A5(B);Walker-Warburg congenital muscular dystrophy(B);not specified(LB);not specified(LB);not provided(LB)	2/1/2018	-32.7	0.857142857	B	3
4244	Simple	121908108	A	.	CI	1	4	not specified(LB);not specified(LB);not specified(LB);Familial hypertrophic cardiomyopathy 1(B)	9/5/2017	-14.4	1.25	BLB	3
4371	Simple	121908147	A	.	CI	1	5	not provided(LB);Familial cold autoinflammatory syndrome(LB);not specified(US);not specified(US);Cryopyrin associated periodic syndrome(B)	1/5/2018	-12.3	1	BLB	3
4395	Simple	111033258	C	.	CI	1	6	Usher syndrome, type 3A(P);Retinitis Pigmentosa, Dominant(US);Retinitis pigmentosa-deafness syndrome(P);not provided(P);Usher syndrome, type 3A(P);Usher syndrome, type 3A(P)	9/5/2017	29.1	1	P	3
4447	Simple	35086888	A	.	CI	1	4	Nephropathic cystinosis(LB);Cystinosis(LB);not provided(B);Cystinosis, ocular nonnephropathic(B);Juvenile nephropathic cystinosis(B);Nephropathic cystinosis(B)	1/3/2018	-18	0.75	BLB	3
4693	Simple	2066844	T	.	CI	1	4	not specified(US);Blau syndrome(LB);Crohn disease(LB);not specified(B)	1/9/2018	-11.64	1.75	BLB	3
4733	Simple	121908338	A	.	CI	1	7	not specified(B);not specified(B);Primary dilated cardiomyopathy(B);not specified(B);not provided(LB);Myofibrillar myopathy, ZASP-related(B);Cardiovascular phenotype(B)	4/1/2016	-30.9	3	B	3
4738	Simple	137852986	A	.	CI	1	13	not provided(P);Hereditary cancer-predisposing syndrome(P);Familial cancer of breast(P);Fanconi anemia, complementation group J(P);Hereditary cancer-predisposing syndrome(P);Hereditary cancer-predisposing syndrome(P);Neoplasm of the breast(US);Fanconi anemia(P);Fanconi anemia, complementation group J(LP);Neoplasm of ovary(LP);Breast cancer, early-onset(P);not provided(P);Familial cancer of breast…	1/9/2018	63.3	1.153846154	P	3
4842	Simple	111033212	C	.	CI	1	4	Enlarged vestibular aqueduct(LP);Pendred's syndrome(LP);not specified(US);not specified(LP);Pendred's syndrome(LP)	11/2/2017	8.7	0.25	PLP	3
4927	Simple	41281314	G	.	CI	1	4	not specified(B);not specified(B);Nonsyndromic Hearing Loss, Recessive(LB);not specified(B)	11/3/2017	-17.4	2.5	BLB	3
4975	Simple	11887534	C	.	CI	1	3	not specified(B);Sitosterolemia(LB);Sitosterolemia(LB)	6/14/2016	-11.4	1.333333333	BLB	3
4987	Simple	10151259	T	.	CI	1	4	not specified(B);Leber congenital amaurosis(LB);Cone-Rod Dystrophy, Recessive(LB);not specified(B)	10/21/2016	-16.8	1.5	BLB	3
4988	Simple	17103671	G	.	CI	1	3	not specified(B);Leber congenital amaurosis(LB);Cone-rod dystrophy 13(B);Leber congenital amaurosis 6(B)	12/23/2017	-13.8	1.333333333	BLB	3
5027	Simple	104894342	C	.	CI	1	3	Tumoral calcinosis, familial, hyperphosphatemic(US);not provided(LP);Tumoral calcinosis, familial, hyperphosphatemic(P)	9/19/2017	8.76	1.333333333	PLP	3
5056	Simple	5030739	T	.	CI	1	3	not specified(B);not specified(B);Combined oxidative phosphorylation deficiency 17(B)	7/31/2017	-16.8	1.333333333	BLB	3
5099	Simple	118203576	C	.	CI	1	13	not specified(B);Hereditary cancer-predisposing syndrome(B);not specified(B);Tuberous sclerosis 1(B);Hereditary cancer-predisposing syndrome(B);not provided(B);Tuberous sclerosis syndrome(B);Focal cortical dysplasia type II(B);not specified(B);Tuberous sclerosis 1(B);Tuberous sclerosis 1(B);not provided(B);not specified(B)	8/22/2017	-67.2	2.307692308	B	3
5103	Simple	118203657	A	.	CI	1	10	not specified(B);Hereditary cancer-predisposing syndrome(B);not specified(B);not provided(B);Tuberous sclerosis 1(B);Tuberous sclerosis 1(B);Tuberous sclerosis syndrome(LB);Focal cortical dysplasia type II(LB);not specified(B);not specified(LB)	1/13/2018	-44.1	2.2	B	3
5114	Simple	104894639	T	.	CI	1	4	not specified(US);Sanfilippo syndrome(LP);not provided(LP);Inborn genetic diseases(P)	11/23/2016	11.49	2	PLP	3
5149	Simple	55843567	T	.	CI	1	3	not specified(B);not specified(B);not specified(B)	3/12/2018	-14.4	3.333333333	BLB	3
5225	Simple	397515360	-	.	CI	1	7	Achromatopsia 3(P);not provided(P);Stargardt Disease, Recessive(US);Achromatopsia(P);Achromatopsia 3(P);Achromatopsia(P);Achromatopsia(P)	3/20/2018	35.1	0.857142857	P	3
5289	Simple	116900495	C	.	CI	1	2	not specified(B);not specified(B)	2/2/2018	-12	0.5	BLB	3
5302	Simple	34557412	G	.	CI	1	7	Common variable immunodeficiency 2(LP);not provided(P);Common Variable Immune Deficiency, Dominant(LB);not specified(P);not provided(LB);Common variable immunodeficiency 2(LP);not provided(US)	12/26/2017	11.13	1	PLP	3
5303	Simple	72553883	T	.	CI	1	5	not provided(P);Common Variable Immune Deficiency, Dominant(LB);Common variable immunodeficiency 2(LP);not specified(P);Common variable immunodeficiency 2(LP)	1/8/2018	15	0.6	P	3
5304	Simple	104894649	T	.	CI	1	2	Common Variable Immune Deficiency, Dominant(LB);Common variable immunodeficiency 2(B)	11/22/2017	-9	0.5	BLB	3
5342	Simple	35953626	A	.	CI	1	5	Ellis-van Creveld Syndrome(B);not specified(B);not specified(B);Chondroectodermal dysplasia(B);Curry-Hall syndrome(B);not specified(B)	8/7/2017	-28.8	1.2	B	3
5360	Simple	74315342	T	.	CI	1	7	Nephrotic syndrome, idiopathic, steroid-resistant(US);Nephrotic syndrome, idiopathic, steroid-resistant(P);Steroid-resistant nephrotic syndrome(P);Nephrotic syndrome, idiopathic, steroid-resistant(P);not provided(P);not provided(P);Idiopathic nephrotic syndrome(P)	12/8/2016	33.93	1.571428571	P	3
5541	Simple	17215437	T	.	CI	1	7	Cardiovascular phenotype(LB);Syncope(US);Ventricular fibrillation(US);not specified(US);not specified(B);Periodic paralysis(B);Brugada syndrome 6(B);Brugada syndrome 6(LB)	1/4/2018	-22.11	2	BLB	3
5561	Simple	28756990	A	.	CI	1	2	Lynch syndrome(LB);MLH3-Related Lynch Syndrome(B)	8/8/2017	-9	0.5	BLB	3
5591	Simple	17879961	G	.	CI	1	11	not provided(LP);Hereditary cancer-predisposing syndrome(P);Familial cancer of breast(P);Breast and colorectal cancer, susceptibility to(LP);Hereditary cancer-predisposing syndrome(P);not specified(US);Breast cancer, susceptibility to(P);not provided(P);Familial cancer of breast(LP);not provided(US);Gastrointestinal carcinoma(US);Adrenocortical carcinoma(US)	1/9/2018	36.33	1.090909091	P	3
5594	Simple	17883862	A	.	CI	1	9	not specified(B);Hereditary cancer-predisposing syndrome(B);Familial cancer of breast(B);Familial cancer of breast(LB);Hereditary cancer-predisposing syndrome(LB);not specified(LB);not specified(B);Hereditary cancer-predisposing syndrome(B);not provided(LB)	1/5/2018	-38.7	1.444444444	B	3
5603	Simple	137853011	A	.	CI	1	12	not provided(P);Hereditary cancer-predisposing syndrome(P);Familial cancer of breast(P);Breast and colorectal cancer, susceptibility to(P);Hereditary cancer-predisposing syndrome(P);Neoplasm of the breast(P);Colorectal cancer(US);Breast cancer, susceptibility to(P);not provided(LP);Familial cancer of breast(P);Li-Fraumeni syndrome 2(P);Osteosarcoma(P);Malignant tumor of prostate(P);Familial cance…	1/10/2018	54.9	1.083333333	P	3
5641	Simple	34116584	T	.	CI	1	3	not specified(B);Primary hyperoxaluria(LB);not provided(LB)	6/26/2017	-10.8	1.333333333	BLB	3
5738	Simple	137853138	A	.	CI	1	5	not specified(US);Pigmented paravenous chorioretinal atrophy(LB);Retinitis Pigmentosa, Recessive(LB);Leber congenital amaurosis(LB);not specified(US)	6/14/2016	-9.48	1.8	BLB	3
5970	Simple	77775126	T	.	CI	1	3	not specified(B);Retinitis Pigmentosa, Dominant(LB);not specified(LB)	7/21/2016	-10.8	1.666666667	BLB	3
6054	Simple	74315448	C	.	CI	1	5	not specified(US);Cardiac arrhythmia(LB);Cardiovascular phenotype(LB);Long QT syndrome 6(LB);not provided(LB)	9/20/2017	-11.4	1.4	BLB	3
6107	Simple	116171274	A	.	CI	1	7	Spastic paraplegia(P);not provided(P);Spastic Paraplegia, Recessive(LP);Congenital Bile Acid Synthesis Defect(US);Hereditary spastic paraplegia(P);not provided(P);Spastic paraplegia 5A(LP)	7/12/2017	29.1	1	P	3
6334	Simple	35269064	T	.	CI	1	2	not specified(LB);Citrullinemia type I(B)	2/14/2018	-9	0	BLB	3
6367	Simple	121908919	C	.	CI	1	6	not specified(LB);Hereditary sensory and autonomic neuropathy type IIA(B);Generalized epilepsy with febrile seizures plus, type 7(B);Generalized epilepsy with febrile seizures plus(LB);not specified(LB);not specified(LB);Generalized epilepsy with febrile seizures plus, type 7(LB)	12/27/2017	-20.1	1	BLB	3
6370	Simple	267607030	C	.	CI	1	8	Generalized epilepsy with febrile seizures plus(LB);Small fiber neuropathy(LB);Congenital Indifference to Pain(LB);Severe myoclonic epilepsy in infancy(LB);Paroxysmal extreme pain disorder(LB);Inherited Erythromelalgia(LB);Familial Febrile Seizures(LB);Hereditary sensory and autonomic neuropathy type IIA(LB);Generalized epilepsy with febrile seizures plus, type 7(LB)	6/26/2017	-24	0.875	BLB	3
6499	Simple	34336420	T	.	CI	1	3	Maturity onset diabetes mellitus in young(LB);not provided(B);Monogenic diabetes(B)	10/11/2016	-14.4	1.333333333	BLB	3
6503	Simple	137853027	G	.	CI	1	5	not provided(P);Jeune thoracic dystrophy(LP);Short Rib Polydactyly Syndrome(US);Narrow chest(P);Intrauterine growth retardation(P);Bowing of the long bones(P);Short-rib thoracic dysplasia 3 with or without polydactyly(LP)	6/23/2017	15.9	1.4	P	3
6667	Simple	121908954	G	.	CI	1	4	not specified(B);not specified(LB);not specified(LB);Dysferlinopathy(B)	3/6/2018	-17.4	0.75	BLB	3
6858	Simple	121434437	A	.	CI	1	2	Heterotaxia(LB);Heterotaxy, visceral, 4, autosomal(B)	12/6/2017	-9	0.5	BLB	3
6895	Simple	34677591	A	.	CI	1	10	not specified(B);Hereditary cancer-predisposing syndrome(B);Paraganglioma and gastric stromal sarcoma(B);Pheochromocytoma(B);Paragangliomas 1(B);Cowden syndrome 3(B);Paragangliomas 1(B);not specified(B);Pheochromocytoma(LB);not specified(B);not specified(B);not specified(B);not provided(B)	1/13/2018	-51.6	1.6	B	3
6909	Simple	11214077	G	.	CI	1	11	Paraganglioma and gastric stromal sarcoma(B);Pheochromocytoma(B);Paragangliomas 1(B);Cowden syndrome 3(B);Paragangliomas 1(B);Pheochromocytoma(LB);not specified(LB);not specified(LB);not specified(LB);not specified(B);not provided(LB);not provided(LB);not specified(B);Hereditary cancer-predisposing syndrome(B)	3/13/2018	-45.6	1.090909091	B	3
6948	Simple	34767364	A	.	CI	1	8	Microcephaly, normal intelligence and immunodeficiency(B);Hereditary cancer-predisposing syndrome(LB);not specified(US);not specified(US);not specified(US);not specified(LB);Hereditary cancer-predisposing syndrome(B);not provided(US)	1/13/2018	-17.91	1.5	BLB	3
6956	Simple	121908970	T	.	CI	1	2	not specified(B);not specified(B)	3/21/2016	-9	3.5	BLB	3
7054	Simple	137853054	A	.	CI	1	4	not provided(US);not provided(LP);Neoplasm of ovary(P);Parkinson disease 2(US)	12/3/2017	8.4	0.5	PLP	3
7098	Simple	75654767	A	.	CI	1	4	Primary open angle glaucoma(US);Amyotrophic Lateral Sclerosis, Recessive(LB);Primary open angle glaucoma(LB);Primary open angle glaucoma(B);Amyotrophic lateral sclerosis type 12(B);Glaucoma 1, open angle, e(B)	12/4/2017	-12.27	1	BLB	3
7099	Simple	11258194	A	.	CI	1	4	not specified(B);Primary open angle glaucoma(B);Amyotrophic Lateral Sclerosis, Recessive(B);not specified(B)	6/29/2016	-22.2	1.75	BLB	3
7126	Simple	74571530	G	.	CI	1	5	not specified(B);Cystic fibrosis(B);not specified(US);not specified(LB);Pancreatitis(P)	12/10/2017	-8.67	1	BLB	3
7131	Simple	1800091	G	.	CI	1	4	Cystic fibrosis(B);not specified(B);not specified(B);not specified(US)	12/21/2017	-18.3	0.75	BLB	3
7189	Simple	727504486	TTTTT	.	CI	1	7	not specified(US);Cystic fibrosis(P);Congenital bilateral absence of the vas deferens(P);not provided(P);Hereditary pancreatitis(P);Cystic fibrosis(LB);not specified(P)	10/31/2017	26.73	0.857142857	P	3
7196	Simple	75789129	G	.	CI	1	4	Cystic fibrosis(B);not specified(B);Cystic fibrosis(LB);not specified(LB)	12/11/2017	-16.8	1.25	BLB	3
7238	Simple	121909046	G	.	CI	1	6	Cystic fibrosis(US);Cystic fibrosis(LB);Cystic fibrosis(B);not specified(US);not provided(US);not specified(US)	6/26/2017	-10.17	1	BLB	3
7323	Simple	113487931	T	.	CI	1	4	Dyskeratosis congenita autosomal dominant(B);not specified(B);not specified(B);not specified(B)	1/12/2018	-23.4	0.75	BLB	3
7461	Simple	59912467	G	.	CI	1	11	Hereditary cancer-predisposing syndrome(B);Peutz-Jeghers syndrome(B);Hereditary cancer-predisposing syndrome(B);Hereditary cancer-predisposing syndrome(B);Hereditary cancer-predisposing syndrome(B);Peutz-Jeghers syndrome(LB);Peutz-Jeghers syndrome(B);not specified(B);not specified(B);not specified(B);Hereditary cancer-predisposing syndrome(LB)	1/16/2018	-53.4	1.818181818	B	3
7564	Simple	41298838	A	.	CI	1	2	DiGeorge sequence(B);Cardiovascular phenotype(B)	11/10/2017	-11.4	1	BLB	3
7739	Simple	79204362	T	.	CI	1	3	Glaucoma 3, primary congenital, A(P);Glaucoma 3, primary congenital, A(P);not specified(US)	3/28/2017	10.5	1.666666667	PLP	3
7879	Simple	76157638	G	.	CI	1	7	Stargardt disease 1(P);Stargardt disease 1(P);not provided(P);Peripheral neuropathy(US);Abnormal macular morphology(US);Cone-rod dystrophy 3(LP);Stargardt disease 1(P);Inborn genetic diseases(US)	10/19/2017	24.45	2.142857143	P	3
7880	Simple	58331765	T	.	CI	1	5	Stargardt Disease, Recessive(LB);Macular degeneration(LB);Cone-Rod Dystrophy, Recessive(LB);Retinitis Pigmentosa, Recessive(LB);Stargardt disease 1(LP)	12/29/2016	-9	1	BLB	3
7884	Simple	41292677	G	.	CI	1	7	Stargardt disease 1(LP);Retinitis Pigmentosa, Recessive(LB);Cone-Rod Dystrophy, Recessive(LB);Stargardt Disease, Recessive(LB);Macular degeneration(LB);not provided(LP);not specified(B)	2/17/2017	-12.3	1.142857143	BLB	3
7903	Simple	61750126	C	.	CI	1	6	not specified(B);Stargardt disease 1(LP);Cone-Rod Dystrophy, Recessive(LB);Macular degeneration(LB);Stargardt Disease, Recessive(LB);Retinitis Pigmentosa, Recessive(LB)	6/14/2016	-14.1	1.5	BLB	3
7913	Simple	1801581	T	.	CI	1	6	not specified(B);not specified(B);Stargardt Disease, Recessive(LB);Macular degeneration(LB);Cone-Rod Dystrophy, Recessive(LB);Retinitis Pigmentosa, Recessive(LB)	6/14/2016	-19.2	2.333333333	BLB	3
8046	Simple	104894299	T	.	CI	1	9	Myasthenic syndrome, congenital, associated with acetylcholine receptor deficiency(P);Myasthenic syndrome, congenital, associated with acetylcholine receptor deficiency(P);not provided(P);not provided(P);Pena-Shokeir syndrome type I(US);Congenital Myasthenic Syndrome, Recessive(P);Myopathy(LP);Pena-Shokeir syndrome type I(P);Myasthenic syndrome, congenital, 11, associated with acetylcholine recep…	12/26/2017	39.9	1.777777778	P	3
8148	Simple	55679042	T	.	CI	1	4	not specified(B);not specified(LB);Nonsyndromic Hearing Loss, Dominant(LB);not specified(LB)	10/16/2017	-12.6	2	BLB	3
8150	Simple	33962952	T	.	CI	1	3	not specified(B);Nonsyndromic Hearing Loss, Dominant(LB);not specified(B)	11/10/2017	-12.6	2	BLB	3
8222	Simple	115556836	A	.	CI	1	6	not specified(B);Holoprosencephaly sequence(LB);Gorlin syndrome(LB);not provided(LB);Hereditary cancer-predisposing syndrome(B);Gorlin syndrome(B)	1/12/2018	-25.2	1.333333333	BLB	3
8223	Simple	199476092	C	.	CI	1	2	Gorlin syndrome(B);Hereditary cancer-predisposing syndrome(B)	1/8/2018	-12	0.5	BLB	3
8224	Simple	138911275	A	.	CI	1	3	Gorlin syndrome(LB);not specified(LB);Hereditary cancer-predisposing syndrome(LB)	1/9/2018	-9	0	BLB	3
8278	Simple	72546667	A	.	CI	1	10	not specified(B);Limb-girdle muscular dystrophy(B);Cardiovascular phenotype(B);Limb-Girdle Muscular Dystrophy, Dominant(LB);not provided(B);Long QT syndrome(B);not specified(B);Limb-girdle muscular dystrophy, type 1C(B);Distal myopathy, Tateyama type(B);not specified(B);not specified(B)	8/8/2017	-45.6	2.8	B	3
8279	Simple	116840776	G	.	CI	1	6	not specified(US);Limb-girdle muscular dystrophy(LB);not specified(B);Long QT syndrome(LB);Cardiovascular phenotype(LB);not specified(LB)	1/6/2018	-16.17	1.666666667	BLB	3
8293	Simple	72546668	T	.	CI	1	10	not specified(LB);not specified(LB);not specified(B);not specified(B);Long QT syndrome(B);Long QT syndrome(LB);Cardiovascular phenotype(LB);not specified(B);not provided(B);not specified(B)	2/13/2018	-42.3	2	B	3
8402	Simple	72466496	A	.	CI	1	2	Perry syndrome(LB);Amyotrophic lateral sclerosis type 1(B);Perry syndrome(B);Distal hereditary motor neuronopathy type 7B(B)	1/3/2018	-9	0.5	BLB	3
8617	Simple	2856655	T	.	CI	1	4	Primary familial hypertrophic cardiomyopathy(LP);not provided(LP);not specified(US);Hypertrophic cardiomyopathy(P)	5/11/2017	11.76	1.5	PLP	3
8776	Simple	45550635	G	.	CI	1	7	not specified(LB);Primary dilated cardiomyopathy(B);not specified(LB);Familial hypertrophic cardiomyopathy 12(B);Dilated cardiomyopathy 1M(B);Cardiovascular phenotype(LB);not provided(LB);not specified(LB)	1/2/2018	-24.6	1.428571429	BLB	3
8828	Simple	5736	A	.	CI	1	4	not provided(B);Pseudohypoaldosteronism, Type I, Recessive(LB);Pseudoprimary hyperaldosteronism(LB);not specified(B)	11/2/2017	-17.4	1	BLB	3
8844	Simple	35731153	G	.	CI	1	4	not specified(B);Bronchiectasis with or without elevated sweat chloride 1(US);Bronchiectasis with or without elevated sweat chloride 1(LB);not specified(B)	9/1/2016	-14.07	1.75	BLB	3
8964	Simple	74315298	T	.	CI	1	4	not provided(P);not specified(US);Carnitine palmitoyltransferase II deficiency, infantile(LP);Carnitine palmitoyltransferase II deficiency(LP)	11/14/2017	11.73	1	PLP	3
9008	Simple	28936670	A	.	CI	1	5	not specified(B);not specified(US);not specified(B);Atrial septal defect 7 with or without atrioventricular conduction defects(B);Cardiovascular phenotype(B)	12/28/2017	-20.07	2.4	BLB	3
9009	Simple	104893904	G	.	CI	1	4	not specified(US);Atrial septal defect 7 with or without atrioventricular conduction defects(LB);not provided(US);Cardiovascular phenotype(B)	12/12/2017	-9.6	0.5	BLB	3
9018	Simple	137852684	A	.	CI	1	3	not specified(LB);Atrial septal defect 7 with or without atrioventricular conduction defects(B);Cardiovascular phenotype(LB)	12/16/2017	-12	0	BLB	3
9034	Simple	56208331	A	.	CI	1	4	Inborn genetic diseases(US);not provided(B);Atrioventricular septal defect 4(B);Pulmonic stenosis(US);Tricuspid regurgitation(US);Pulmonary valve atresia(US)	12/8/2017	-12.51	1.5	BLB	3
9054	Simple	906807	C	.	CI	1	2	not specified(B);Mitochondrial complex I deficiency(B)	6/14/2016	-9.6	3	BLB	3
9158	Simple	59172778	G	.	CI	1	2	not specified(B);not provided(B)	11/24/2015	-10.8	2	BLB	3
9227	Simple	35769976	G	.	CI	1	2	Cerebral autosomal dominant arteriopathy with subcortical infarcts and leukoencephalopathy(B);not specified(B)	7/12/2017	-12	0.5	BLB	3
9269	Simple	5742912	G	.	CI	1	4	not specified(B);not specified(LB);Pseudohypoaldosteronism, Type I, Recessive(LB);Cystic Fibrosis-Like Syndrome(LB)	6/14/2016	-13.5	1.75	BLB	3
9392	Simple	41261344	T	.	CI	1	6	Brugada syndrome(B);Brugada syndrome(B);Cardiovascular phenotype(B);Brugada syndrome(LB);not specified(LB);not specified(B)	1/15/2018	-25.8	2	BLB	3
9393	Simple	7626962	T	.	CI	1	14	not specified(B);Sick sinus syndrome(LB);Progressive familial heart block(LB);Romano-Ward syndrome(LB);Long QT syndrome(LB);Brugada syndrome(LB);Paroxysmal familial ventricular fibrillation(LB);Dilated Cardiomyopathy, Dominant(LB);not provided(B);not provided(LB);Cardiovascular phenotype(B);not specified(B);Cardiac arrhythmia(B);Brugada syndrome(B)	2/6/2018	-57.6	1.071428571	B	3
9396	Simple	45620037	A	.	CI	1	7	not specified(LB);not specified(US);Brugada syndrome(B);not specified(LB);Cardiovascular phenotype(US);not provided(LB);Familial dilated cardiomyopathy(US)	1/4/2018	-14.4	1.285714286	BLB	3
9412	Simple	104894094	A	.	CI	1	9	not provided(P);Inborn genetic diseases(P);Hereditary cutaneous melanoma(P);Cutaneous melanoma(P);not provided(P);not specified(US);Melanoma-pancreatic cancer syndrome(P);Hereditary cancer-predisposing syndrome(P);Melanoma-pancreatic cancer syndrome(P)	12/20/2017	45.9	0.888888889	P	3
9426	Simple	137854599	T	.	CI	1	3	Hereditary cutaneous melanoma(US);Hereditary cancer-predisposing syndrome(LP);not provided(P)	8/17/2017	8.7	0	PLP	3
9463	Simple	5030672	A	.	CI	1	2	Leukocyte adhesion deficiency(LB);Leukocyte adhesion deficiency type 1(B)	12/26/2017	-9	0.5	BLB	3
10366	Simple	2230037	A	.	CI	1	3	not specified(B);Glucose 6 phosphate dehydrogenase deficiency(LB);not specified(B)	6/14/2016	-13.8	1.666666667	BLB	3
10450	Simple	104894825	G	.	CI	1	4	not specified(B);Charcot-Marie-Tooth, X-linked(LB);not specified(LB);Charcot-Marie-Tooth Neuropathy X(B)	5/12/2017	-18	1	BLB	3
10738	Simple	28935490	A	.	CI	1	10	not specified(LB);Sudden unexplained death(LB);Fabry disease(LB);Cardiovascular phenotype(B);Fabry disease(LB);Fabry disease(LB);Hypertrophic cardiomyopathy(LB);not provided(LB);not specified(US);not specified(LB)	1/11/2018	-28.5	1.4	B	3
10748	Simple	104894845	T	.	CI	1	9	Fabry disease(LP);not specified(US);Cardiomyopathy(US);Fabry disease(LP);not provided(P);Fabry disease(US);not specified(US);Fabry disease(P);Cardiovascular phenotype(US)	11/9/2017	14.76	1.555555556	P	3
10768	Simple	199473684	T	.	CI	1	2	Fabry disease(P);Fabry disease(P)	1/2/2018	10.8	1.5	PLP	3
10885	Simple	2229137	C	.	CI	1	3	not specified(B);not provided(B);not specified(B)	8/15/2017	-15.6	2.333333333	BLB	3
10984	Simple	606231198	.	.	CI	1	2	not specified(B);not specified(B)	3/22/2017	-10.2	2.5	BLB	3
11032	Simple	132630309	T	.	CI	1	6	not specified(B);not provided(B);not specified(LB);not specified(B);Hypohidrotic X-linked ectodermal dysplasia(B);Hypohidrotic X-linked ectodermal dysplasia(P)	12/3/2017	-19.8	1	BLB	3
11267	Simple	41305353	A	.	CI	1	8	not specified(B);not specified(B);not specified(B);Cardiovascular phenotype(B);Dilated cardiomyopathy 3B(LB);Duchenne muscular dystrophy(B);not specified(B);Duchenne muscular dystrophy(B)	8/8/2017	-40.2	1.75	B	3
11268	Simple	1800278	C	.	CI	1	8	not specified(B);not specified(B);not specified(B);Cardiovascular phenotype(B);Dilated cardiomyopathy 3B(LB);Duchenne muscular dystrophy(B);not specified(B);Duchenne muscular dystrophy(B)	8/8/2017	-40.2	1.75	B	3
11269	Simple	1800279	C	.	CI	1	7	not specified(B);not specified(B);not specified(B);Cardiovascular phenotype(B);Dilated cardiomyopathy 3B(LB);Duchenne muscular dystrophy(B);not specified(B)	8/9/2017	-34.2	2	B	3
11439	Simple	104894963	G	.	CI	1	5	not specified(B);Congenital heart defects 1, nonsyndromic, 1(LB);Heterotaxy, visceral, X-linked(LB);VACTERL association with hydrocephaly, X-linked(LB);not provided(LB)	4/27/2017	-15.6	1.8	BLB	3
11724	Simple	45439799	C	.	CI	1	4	not provided(B);ATR-X syndrome(B);not specified(B);not specified(B)	1/4/2018	-20.4	2.25	BLB	3
11809	Simple	28934904	A	.	CI	1	10	not provided(P);Rett syndrome(P);Mental retardation, X-linked, syndromic 13(P);Rett syndrome(P);Rett syndrome(P);not specified(US);Severe neonatal-onset encephalopathy with microcephaly(P);not specified(P);Rett syndrome(P);Inborn genetic diseases(P)	12/5/2017	50.73	1.4	P	3
11852	Simple	41298135	A	.	CI	1	5	not specified(B);not specified(LB);Retinitis pigmentosa-deafness syndrome(LB);Nonsyndromic Hearing Loss, Dominant(LB);Nonsyndromic Hearing Loss, Recessive(LB)	6/14/2016	-14.4	2.8	BLB	3
12130	Simple	9332739	C	.	CI	1	3	Macular degeneration(LB);Complement component 2 deficiency(LB);not specified(B)	6/14/2016	-11.4	1.333333333	BLB	3
12148	Simple	35520756	A	.	CI	1	5	not specified(B);Bardet-Biedl syndrome(LB);not provided(B);Bardet-Biedl syndrome(B);not specified(B)	11/2/2017	-25.8	1.2	BLB	3
12232	Simple	33935154	A	.	CI	1	10	not specified(B);Hereditary cancer-predisposing syndrome(B);Hereditary diffuse gastric cancer(B);not specified(B);Hereditary diffuse gastric cancer(B);Hereditary cancer-predisposing syndrome(B);Hereditary diffuse gastric cancer(LB);Hereditary diffuse gastric cancer(B);Hereditary cancer-predisposing syndrome(LB);Hereditary cancer-predisposing syndrome(B)	1/25/2018	-46.2	2.2	B	3
12233	Simple	121964872	G	.	CI	1	5	not specified(LB);Hereditary cancer-predisposing syndrome(LB);Hereditary diffuse gastric cancer(US);Hereditary diffuse gastric cancer(US);not provided(LB)	12/19/2017	-9.57	0.6	BLB	3
12298	Simple	5030732	A	.	CI	1	2	Parkinson Disease, Dominant(B);Parkinson disease 5(B)	6/14/2016	-11.4	1.5	BLB	3
12308	Simple	6339	T	.	CI	1	4	not specified(B);Hereditary insensitivity to pain with anhidrosis(LB);Hereditary insensitivity to pain with anhidrosis(B);not specified(B)	8/8/2017	-19.2	1.5	BLB	3
12319	Simple	55758736	A	.	CI	1	5	Maturity onset diabetes mellitus in young(LB);Monogenic diabetes(B);not specified(B);not specified(US);not specified(LB)	4/21/2017	-16.2	2	BLB	3
12348	Simple	121912652	T	.	CI	1	2	not provided(P);not provided(P)	9/23/2016	11.4	1.5	PLP	3
12364	Simple	28934574	A	.	CI	1	7	Li-Fraumeni syndrome(P);Hereditary cancer-predisposing syndrome(P);not provided(P);Li-Fraumeni syndrome(P);Hereditary cancer-predisposing syndrome(P);Hereditary cancer-predisposing syndrome(P);Li-Fraumeni syndrome 1(P)	2/4/2018	40.8	0.857142857	P	3
12401	Simple	45516293	C	.	CI	1	3	not provided(P);Tuberous sclerosis 2(US);Tuberous sclerosis syndrome(P)	8/1/2017	11.7	0.333333333	PLP	3
12411	Simple	121964857	A	.	CI	1	9	not provided(LP);Familial hypertrophic cardiomyopathy 1(US);not specified(US);Familial hypertrophic cardiomyopathy 2(US);Left ventricular noncompaction 6(US);Familial restrictive cardiomyopathy 3(US);Cardiovascular phenotype(LP);not provided(US);not specified(US);Primary familial hypertrophic cardiomyopathy(P);not specified(US)	1/29/2018	10.35	1.111111111	PLP	3
12502	Simple	34833812	T	.	CI	1	7	Cardiovascular phenotype(B);Thoracic aortic aneurysm and aortic dissection(LB);Loeys-Dietz syndrome(LB);Marfan syndrome(LB);not specified(LB);Thoracic aortic aneurysm and aortic dissection(B);Familial colorectal cancer(LP)	12/18/2017	-18.6	1.142857143	BLB	3
12707	Simple	17028450	T	.	CI	1	7	not specified(B);Primary dilated cardiomyopathy(LB);Dilated cardiomyopathy 1T(US);Loeys-Dietz syndrome 2(B);Cardiovascular phenotype(B);Dilated Cardiomyopathy, Dominant(LB);not specified(B)	7/24/2017	-26.37	2.142857143	BLB	3
12730	Simple	34094720	A	.	CI	1	8	not specified(LB);Idiopathic fibrosing alveolitis, chronic form(B);Dyskeratosis congenita, autosomal dominant, 2(B);Aplastic anemia(LB);Dyskeratosis Congenita, Recessive(LB);Idiopathic fibrosing alveolitis, chronic form(LB);not provided(LB);not specified(LB);not specified(LB)	1/7/2018	-26.4	1.125	BLB	3
12791	Simple	11203289	C	.	CI	1	7	Hereditary cancer-predisposing syndrome(B);Gastrointestinal stroma tumor(B);Paragangliomas 4(B);Pheochromocytoma(B);Paraganglioma and gastric stromal sarcoma(LB);Pheochromocytoma(LB);not specified(B);not specified(B);not provided(B)	1/26/2018	-34.8	1.142857143	B	3
12792	Simple	33927012	G	.	CI	1	10	Hereditary cancer-predisposing syndrome(B);not specified(LB);Paragangliomas 4(B);Gastrointestinal stroma tumor(B);Paragangliomas 4(B);Pheochromocytoma(B);Pheochromocytoma(LB);Paragangliomas 4(B);not specified(LB);not specified(LB);not specified(B);not specified(B)	10/4/2017	-45	1.3	B	3
12846	Simple	35948326	T	.	CI	1	3	Spherocytosis, Recessive(LB);not specified(B);not specified(B)	4/13/2017	-14.4	1.333333333	BLB	3
12859	Simple	7418956	T	.	CI	1	3	Hereditary pyropoikilocytosis(LB);Spherocytosis, Recessive(LB);Elliptocytosis(LB)	6/14/2016	-9	1	BLB	3
13135	Simple	35691292	A	.	CI	1	2	not specified(B);Combined cellular and humoral immune defects with granulomas(B);Severe immunodeficiency, autosomal recessive, T-cell negative, B-cell negative, NK cell-positive(B)	10/25/2017	-12	0.5	BLB	3
13408	Simple	16990018	G	.	CI	1	2	Genetic prion diseases(B);Huntington disease-like 1(B)	11/28/2017	-12	0.5	BLB	3
13427	Simple	121918074	A	.	CI	1	3	not specified(US);Amyloidogenic transthyretin amyloidosis(B);Cardiovascular phenotype(LB)	1/2/2018	-9.3	0.333333333	BLB	3
13458	Simple	121918095	A	.	CI	1	4	not specified(B);Amyloidogenic transthyretin amyloidosis(B);not provided(LB);Cardiovascular phenotype(B)	1/19/2018	-19.2	1.25	BLB	3
13477	Simple	74315445	T	.	CI	1	6	not provided(P);Cardiovascular phenotype(P);Long QT syndrome(P);Arrhythmogenic right ventricular cardiomyopathy(US);Brugada syndrome(US);Sudden unexplained death(US);Jervell and Lange-Nielsen syndrome(LP);Romano-Ward syndrome(LP)	11/30/2017	23.7	0.5	P	3
13479	Simple	1805128	T	.	CI	1	9	not specified(LB);Long QT syndrome(B);Long QT syndrome(B);Cardiovascular phenotype(LB);not specified(B);Romano-Ward syndrome(LB);Jervell and Lange-Nielsen syndrome(LB);Long QT syndrome(LB);not provided(US)	1/12/2018	-30.9	1.222222222	B	3
13503	Simple	113994094	A	.	CI	1	12	Progressive sclerosing poliodystrophy(P);not provided(P);not specified(US);Cerebellar ataxia infantile with progressive external ophthalmoplegia(P);Progressive sclerosing poliodystrophy(P);Mitochondrial DNA depletion syndrome 4B, MNGIE type(P);POLG-Related Spectrum Disorders(P);Global developmental delay(P);not provided(US);Progressive sclerosing poliodystrophy(US);Cerebellar ataxia infantile wit…	1/1/2018	47.16	1.25	P	3
13505	Simple	113994096	A	.	CI	1	10	not specified(US);Cerebellar ataxia infantile with progressive external ophthalmoplegia(P);Progressive sclerosing poliodystrophy(P);Mitochondrial DNA depletion syndrome 4B, MNGIE type(P);Global developmental delay(P);not provided(P);Progressive sclerosing poliodystrophy(US);not specified(US);Cerebellar ataxia infantile with progressive external ophthalmoplegia(P);Mitochondrial DNA depletion syndr…	1/1/2018	38.16	1.4	P	3
13507	Simple	113994097	G	.	CI	1	6	not provided(P);Progressive sclerosing poliodystrophy(P);POLG-Related Spectrum Disorders(P);not specified(P);not provided(P);Progressive sclerosing poliodystrophy(US)	1/4/2018	27.3	1.5	P	3
13509	Simple	41549716	C	.	CI	1	6	not specified(B);not specified(LB);not specified(B);not provided(LB);Progressive sclerosing poliodystrophy(B);not specified(LB)	1/11/2018	-23.7	2.166666667	BLB	3
13586	Simple	28933977	T	.	CI	1	4	not specified(B);Hypophosphatemic Rickets, Recessive(LB);Arterial calcification of infancy(LB);not specified(LB)	6/14/2016	-13.5	1.75	BLB	3
13690	Simple	72552778	A	.	CI	1	5	Progressive familial intrahepatic cholestasis 3(US);ABCB4-Related Intrahepatic Cholestasis(P);not provided(LP);Progressive familial intrahepatic cholestasis 3(P);Cholestasis, intrahepatic, of pregnancy 3(P)	2/9/2017	20.76	1.4	P	3
13691	Simple	58238559	C	.	CI	1	4	not provided(B);not specified(LB);not specified(LB);not specified(LB)	9/21/2017	-14.1	1.25	BLB	3
13720	Simple	35418374	T	.	CI	1	3	Familial hemophagocytic lymphohistiocytosis(LB);not provided(B);Hemophagocytic lymphohistiocytosis, familial, 2(B)	8/11/2017	-15	0.666666667	BLB	3
13821	Simple	121917710	T	.	CI	1	7	not specified(B);Pallister-Hall syndrome(LB);Greig cephalopolysyndactyly syndrome(LB);Polydactyly(LB);not specified(LB);not provided(B);Greig cephalopolysyndactyly syndrome(B);Pallister-Hall syndrome(B)	12/8/2017	-28.8	1.142857143	B	3
13936	Simple	77724903	T	.	CI	1	10	not specified(LB);not specified(B);Pheochromocytoma(LB);Renal adysplasia(LB);Hirschsprung Disease, Dominant(LB);Multiple endocrine neoplasia(LB);not specified(LB);not specified(LB);Multiple endocrine neoplasia, type 2(B);Hereditary cancer-predisposing syndrome(LB)	1/12/2018	-35.7	0.9	B	3
13947	Simple	76397662	A	.	CI	1	4	Hereditary cancer-predisposing syndrome(B);Multiple endocrine neoplasia, type 2(B);Hirschsprung disease 1(B);not specified(B)	1/4/2018	-22.8	1.25	BLB	3
13949	Simple	77711105	A	.	CI	1	5	Multiple endocrine neoplasia, type 2a(US);Hereditary cancer-predisposing syndrome(LB);Multiple endocrine neoplasia, type 2(LB);Hereditary cancer-predisposing syndrome(LB);not specified(LB)	12/25/2017	-11.91	1.2	BLB	3
14063	Simple	104893750	T	.	CI	1	4	not specified(US);not provided(LP);Hypertrophic cardiomyopathy(P);Cardiovascular phenotype(LP)	12/18/2017	11.7	0.75	PLP	3
14064	Simple	104894363	T	.	CI	1	8	not specified(US);not specified(US);Hypertrophic cardiomyopathy(B);Familial hypertrophic cardiomyopathy 10(LB);Familial hypertrophic cardiomyopathy 10(US);Familial hypertrophic cardiomyopathy 1(LB);Cardiovascular phenotype(US);Primary familial hypertrophic cardiomyopathy(US)	4/5/2018	-13.47	0.625	BLB	3
14126	Simple	267606910	T	.	CI	1	4	not provided(LP);Hypertrophic cardiomyopathy(P);not provided(US);Familial hypertrophic cardiomyopathy 1(LP)	8/24/2017	11.7	0.5	PLP	3
14151	Simple	143978652	A	.	CI	1	8	not specified(LB);not specified(US);Primary dilated cardiomyopathy(LB);Familial hypertrophic cardiomyopathy 14(LP);Sudden cardiac death(LP);Cardiovascular phenotype(US);not specified(LB);Familial hypertrophic cardiomyopathy 14(LB);Primary familial hypertrophic cardiomyopathy(US)	1/11/2018	-9.21	1.75	BLB	3
14318	Simple	13447324	T	.	CI	1	3	not provided(P);Obesity(P);Obesity(P)	6/14/2016	14.4	3	PLP	3
14351	Simple	1800451	T	.	CI	1	2	Mannose-binding protein deficiency(LB);not specified(B)	6/14/2016	-8.4	1.5	BLB	3
14499	Simple	57520892	A	.	CI	1	3	Mandibuloacral dysostosis(P);not provided(P);Charcot-Marie-Tooth disease, type 2(P)	10/31/2017	16.8	1	P	3
14527	Simple	142000963	T	.	CI	1	8	not specified(LB);not provided(LB);not specified(US);Cardiovascular phenotype(US);not specified(LB);Charcot-Marie-Tooth disease, type 2(LB);not provided(US);not specified(US)	1/3/2018	-12	1	BLB	3
14707	Simple	1799816	T	.	CI	1	5	not specified(US);not specified(B);Insulin-resistant diabetes mellitus AND acanthosis nigricans(LB);Monogenic diabetes(B);not provided(LB)	8/23/2017	-16.44	1.8	BLB	3
14839	Simple	1494558	C	.	CI	1	2	Severe Combined Immune Deficiency(B);not specified(B)	6/14/2016	-11.4	1.5	BLB	3
14840	Simple	1494555	A	.	CI	1	2	Severe Combined Immune Deficiency(B);not specified(B)	6/14/2016	-11.4	1.5	BLB	3
15152	Simple	33946267	G	.	CI	1	5	Hb SS disease(P);beta Thalassemia(P);not specified(US);not specified(P);beta Thalassemia(LP)	12/12/2017	19.5	1.2	P	3
15302	Simple	33961886	T	.	CI	1	3	not specified(US);not specified(B);not provided(LB)	12/12/2017	-9	0.666666667	BLB	3
16077	Simple	4151667	A	.	CI	1	5	Macular degeneration(LB);Atypical hemolytic uremic syndrome(LB);Complement component 2 deficiency(LB);Macular degeneration(LB);not specified(B)	6/14/2016	-17.4	1.2	BLB	3
16320	Simple	558269137	-	.	CI	1	4	Dermatitis, atopic, 2(US);Ichthyosis vulgaris(US);not specified(LB);not provided(P);Ichthyosis vulgaris(P)	10/5/2017	9.03	1.25	PLP	3
16445	Simple	61746008	A	.	CI	1	15	Marfan syndrome(LB);not specified(LB);Marfan syndrome(LB);Thoracic aortic aneurysm and aortic dissection(LB);Inborn genetic diseases(US);not specified(US);Stiff skin syndrome(LB);Acromicric dysplasia(LB);Geleophysic dysplasia(LB);Marfan syndrome(LB);Thoracic aortic aneurysm and aortic dissection(LB);MASS syndrome(LB);Ectopia lentis(LB);Weill-Marchesani syndrome(LB);Marfan syndrome(US);not provide…	12/14/2017	-36.51	1.133333333	B	3
16451	Simple	137854475	T	.	CI	1	16	not specified(US);not specified(LB);Marfan syndrome(US);Marfan syndrome(LB);Thoracic aortic aneurysm and aortic dissection(LB);Cardiovascular phenotype(LB);Geleophysic dysplasia(LB);Ectopia lentis(LB);Thoracic aortic aneurysm and aortic dissection(LB);Stiff skin syndrome(LB);MASS syndrome(LB);Marfan syndrome(LB);Weill-Marchesani syndrome(LB);Acromicric dysplasia(LB);not specified(LB);not specifie…	12/29/2017	-41.67	1.125	B	3
16637	Simple	1801710	T	.	CI	1	6	Waardenburg syndrome(LB);Hirschsprung Disease, Recessive(LB);not specified(B);not specified(LB);not specified(B);not provided(US)	10/5/2017	-20.04	1.333333333	BLB	3
16646	Simple	11570255	A	.	CI	1	4	Hirschsprung disease 4(US);not specified(B);Hirschsprung Disease, Dominant(LB);not specified(LB)	10/12/2017	-12.27	1	BLB	3
16818	Simple	121913013	A	.	CI	1	6	not specified(LB);Arrhythmogenic right ventricular cardiomyopathy(LB);not specified(LB);Arrhythmogenic right ventricular cardiomyopathy, type 10(LB);Cardiovascular phenotype(LB);not specified(US)	1/5/2018	-13.8	1.333333333	BLB	3
16846	Simple	121912998	A	.	CI	1	10	not specified(LB);not specified(US);Arrhythmogenic right ventricular cardiomyopathy(LB);not specified(US);not specified(LB);Arrhythmogenic right ventricular cardiomyopathy(US);Dilated cardiomyopathy with woolly hair and keratoderma(B);Arrhythmogenic right ventricular cardiomyopathy, type 8(B);Cardiomyopathy, ARVC(LB);Right ventricular cardiomyopathy(LP);Cardiovascular phenotype(LB)	1/22/2018	-18.12	2.1	BLB	3
17000	Simple	35887622	G	.	CI	1	16	Nonsyndromic hearing loss and deafness(P);Deafness, autosomal recessive 1A(P);Deafness, autosomal recessive 1A(P);Deafness, autosomal recessive 1A(P);not provided(P);Mutilating keratoderma(LB);Nonsyndromic Hearing Loss, Dominant(LB);Keratitis-Ichthyosis-Deafness Syndrome(LB);Nonsyndromic Hearing Loss, Recessive(LP);Hystrix-like ichthyosis with deafness(LB);Deafness, autosomal recessive 1A(LP);Dea…	8/17/2017	39.3	1.1875	P	3
17010	Simple	80338942	-	.	CI	1	15	Nonsyndromic hearing loss and deafness(P);Hearing impairment(P);not provided(P);Deafness, autosomal recessive 1A(P);Hystrix-like ichthyosis with deafness(LB);Mutilating keratoderma(LB);Nonsyndromic Hearing Loss, Recessive(P);Keratitis-Ichthyosis-Deafness Syndrome(LB);Nonsyndromic Hearing Loss, Dominant(LB);Deafness, autosomal recessive 1A(P);Deafness, autosomal dominant 3a(P);Deafness, autosomal …	8/25/2017	48	1.6	P	3
17023	Simple	72474224	T	.	CI	1	12	Deafness, autosomal recessive 1A(LP);not provided(P);Hearing impairment(LP);Deafness, autosomal recessive 1A(US);not specified(P);Deafness, autosomal recessive 1A(LP);Mutilating keratoderma(LP);Hystrix-like ichthyosis with deafness(LP);Keratitis-ichthyosis-deafness syndrome, autosomal dominant(LP);Keratoderma palmoplantar deafness(LP);Knuckle pads, deafness AND leukonychia syndrome(LP);Deafness, …	10/5/2017	51.3	1.75	P	3
17164	Simple	117725825	T	.	CI	1	6	not specified(LB);not specified(LB);Myosclerosis(LB);Collagen VI-related myopathy(LB);not specified(US);Bethlem myopathy 1(LB)	2/28/2018	-14.97	1	BLB	3
17545	Simple	55960271	T	.	CI	1	5	not provided(P);Myotonia congenita(LB);not provided(P);Congenital myotonia, autosomal recessive form(P);Congenital myotonia, autosomal dominant form(P);Myopathy(LP);EMG: myopathic abnormalities(LP)	1/3/2018	17.4	0.8	P	3
17634	Simple	121912775	A	.	CI	1	8	not specified(US);not specified(US);Long QT syndrome(LB);not specified(US);Timothy syndrome(LB);Brugada syndrome(LB);not provided(LB);Cardiovascular phenotype(B)	12/12/2017	-18.81	1.125	BLB	3
17660	Simple	80357064	C	.	CI	1	7	Hereditary cancer-predisposing syndrome(P);not provided(P);Breast-ovarian cancer, familial 1(P);Breast-ovarian cancer, familial 1(P);Breast-ovarian cancer, familial 1(P);Hereditary breast and ovarian cancer syndrome(P);Hereditary breast and ovarian cancer syndrome(P)	10/30/2017	39.6	1.142857143	P	3
17676	Simple	41293455	C	.	CI	1	7	Hereditary cancer-predisposing syndrome(LB);Breast-ovarian cancer, familial 1(US);Breast-ovarian cancer, familial 1(B);Hereditary breast and ovarian cancer syndrome(LB);not specified(LB);Hereditary cancer-predisposing syndrome(LB);not provided(US)	12/27/2017	-17.01	1.714285714	BLB	3
17752	Simple	5036	C	.	CI	1	4	Spherocytosis, Dominant(LB);Distal Renal Tubular Acidosis, Dominant(LB);Hemolytic anemia(LB);not specified(B)	4/17/2017	-15	1	BLB	3
17890	Simple	5742904	T	.	CI	1	11	Familial hypercholesterolemia(P);not provided(P);Familial hypercholesterolemia(P);Familial hypobetalipoproteinemia(US);Familial hypercholesterolemia(P);Hypercholesterolemia, autosomal dominant, type B(P);Hypobetalipoproteinemia, familial, 1(P);Familial hypercholesterolemia(P);Hypobetalipoproteinemia(LP);Familial hypercholesterolemia(P);not provided(P);Familial hypercholesterolemia(P)	1/11/2018	53.4	1.272727273	P	3
17974	Simple	28931570	A	.	CI	1	3	not specified(US);Alpha-1-antitrypsin deficiency(P);not provided(LP)	1/20/2017	8.7	1	PLP	3
18011	Simple	121909551	A	.	CI	1	2	Antithrombin III deficiency(P);Antithrombin III deficiency(P)	1/19/2018	12	0.5	PLP	3
18057	Simple	121912705	A	.	CI	1	6	not specified(LB);Cardiac arrhythmia(LB);not specified(US);Long QT syndrome(LB);Long QT syndrome(US);Cardiovascular phenotype(US)	2/19/2018	-8.88	1.833333333	BLB	3
18058	Simple	35530544	A	.	CI	1	6	Cardiac arrhythmia(B);Long QT syndrome(B);Cardiovascular phenotype(B);Long QT syndrome(LB);not provided(LB);not provided(LB)	1/3/2018	-24.6	1.333333333	BLB	3
18059	Simple	121912706	T	.	CI	1	4	not specified(US);Cardiac arrhythmia(LB);Long QT syndrome(LB);Cardiovascular phenotype(LB)	10/26/2017	-8.4	1.5	BLB	3
18060	Simple	45454496	A	.	CI	1	7	not specified(B);Cardiac arrhythmia(B);not specified(LB);Long QT syndrome(B);not provided(LB);not provided(LB);Cardiovascular phenotype(B)	12/18/2017	-30.3	1.571428571	B	3
18313	Simple	121434525	G	.	CI	1	6	not specified(US);Primary dilated cardiomyopathy(LB);not specified(US);Cardiovascular phenotype(US);Dilated cardiomyopathy 1AA(LB);Primary familial hypertrophic cardiomyopathy(LB);not specified(LB)	12/18/2017	-9	1.166666667	BLB	3
21344	Simple	41268673	T	.	CI	1	6	not specified(B);not specified(B);Inherited Erythromelalgia(LB);not specified(LB);Hereditary sensory and autonomic neuropathy type IIA(B);Generalized epilepsy with febrile seizures plus, type 7(B);not specified(B)	8/14/2017	-27.3	1.666666667	B	3
21411	Simple	74582884	A	.	CI	1	6	not specified(B);not specified(LB);Benign Neonatal Epilepsy(LB);Benign familial neonatal seizures(LB);not specified(LB);Benign familial neonatal seizures(LB)	12/12/2017	-19.5	1.166666667	BLB	3
21412	Simple	118192254	C	.	CI	1	4	not specified(US);not specified(LB);Benign Neonatal Epilepsy(LB);Benign familial neonatal seizures(LB)	10/19/2017	-9.24	1.25	BLB	3
21483	Simple	80356719	A	.	CI	1	3	Motor neuron disease(P);not provided(LP);Amyotrophic lateral sclerosis type 10(US);TARDBP-related frontotemporal dementia(US)	8/2/2017	8.4	1	PLP	3
21490	Simple	309458	G	.	CI	1	2	Primary hyperoxaluria(B);not specified(B)	6/14/2016	-11.4	1.5	BLB	3
21628	Simple	193251130	G	.	CI	1	4	Primary autosomal recessive microcephaly 5(US);not specified(B);Primary Microcephaly, Recessive(LB);not specified(B)	2/7/2017	-15.18	2	BLB	3
21764	Simple	117067974	G	.	CI	1	4	not specified(B);Benign familial neonatal seizures 1(US);KCNQ2-Related Disorders(LB);Early infantile epileptic encephalopathy(B)	11/6/2017	-13.47	1.75	BLB	3
21795	Simple	118192203	A	.	CI	1	5	Early infantile epileptic encephalopathy 7(P);Benign familial neonatal seizures 1(P);not provided(P);Early infantile epileptic encephalopathy(US);Early infantile epileptic encephalopathy 7(P)	2/2/2017	21.33	2	P	3
24573	Simple	78972735	T	.	CI	1	3	Alport syndrome, X-linked recessive(US);not specified(B);not specified(B)	12/21/2017	-12.27	1	BLB	3
24880	Simple	34682185	A	.	CI	1	8	Multiple endocrine neoplasia, type 2(B);Renal adysplasia(LB);Pheochromocytoma(LB);Hirschsprung Disease, Dominant(LB);Multiple endocrine neoplasia(LB);not provided(B);not specified(US);Hereditary cancer-predisposing syndrome(US)	1/4/2018	-24.6	0.75	BLB	3
24919	Simple	55846256	T	.	CI	1	3	Multiple endocrine neoplasia, type 2(LB);not specified(LB);Hereditary cancer-predisposing syndrome(LB)	10/18/2017	-8.7	1	BLB	3
24928	Simple	148935214	T	.	CI	1	5	Hereditary cancer-predisposing syndrome(US);not provided(B);not specified(LB);not specified(US);Multiple endocrine neoplasia, type 2(LB)	12/20/2017	-11.7	1.2	BLB	3
24932	Simple	146646971	T	.	CI	1	4	Multiple endocrine neoplasia, type 2a(P);not provided(P);Multiple endocrine neoplasia, type 2(P);Hereditary cancer-predisposing syndrome(P)	12/18/2017	21.6	1.5	P	3
24948	Simple	56195026	A	.	CI	1	2	Multiple endocrine neoplasia, type 2(B);Hereditary cancer-predisposing syndrome(LB)	12/12/2017	-8.7	1	BLB	3
24961	Simple	201620214	A	.	CI	1	3	Multiple endocrine neoplasia, type 2(LB);Hereditary cancer-predisposing syndrome(LB);not specified(LB)	12/23/2017	-8.7	0.666666667	BLB	3
25032	Simple	145388314	T	.	CI	1	4	not specified(B);Biotinidase deficiency(US);not specified(B);Biotinidase deficiency(B)	11/21/2017	-15.3	2	BLB	3
25371	Simple	201082652	T	.	CI	1	4	Renal carnitine transport defect(P);not provided(P);Renal carnitine transport defect(US);not specified(US)	12/6/2017	11.4	0.75	PLP	3
29705	Simple	199822819	C	.	CI	1	7	Fumarase deficiency(P);Multiple cutaneous leiomyomas(US);Fumarase deficiency(LP);Multiple Cutaneous and Uterine Leiomyomas(US);not provided(P);Hereditary cancer-predisposing syndrome(P);not provided(P)	9/19/2017	22.8	1.714285714	P	3
29792	Simple	149617956	A	.	CI	1	6	Hereditary cancer-predisposing syndrome(P);not specified(US);Tietz syndrome(P);Waardenburg syndrome type 2A(P);Cutaneous malignant melanoma 8(P);not provided(P);Hereditary cancer-predisposing syndrome(LP);not provided(US)	1/22/2018	20.43	0.833333333	P	3
29878	Simple	148772854	T	.	CI	1	9	Neuromuscular disease, congenital, with uniform type 1 fiber(LB);Central core disease(LB);Multiminicore Disease(LB);Malignant hyperthermia susceptibility(LB);not specified(LB);not provided(LB);RYR1-Related Disorders(B);not specified(B);not specified(B)	1/17/2018	-33	1.222222222	B	3
30042	Simple	143247685	C	.	CI	1	3	not specified(LB);not specified(B);not provided(B)	9/1/2016	-12.3	3	BLB	3
30156	Simple	79691946	T	.	CI	1	2	not specified(B);Axenfeld-Rieger syndrome type 3(B)	7/19/2017	-11.4	1	BLB	3
30357	Simple	200945460	T	.	CI	1	10	not specified(US);Primary erythromelalgia(P);Paroxysmal extreme pain disorder(LB);Familial Febrile Seizures(LB);Small fiber neuropathy(LB);Inherited Erythromelalgia(LB);Congenital Indifference to Pain(LB);Generalized epilepsy with febrile seizures plus(LB);Severe myoclonic epilepsy in infancy(LB);Hereditary sensory and autonomic neuropathy type IIA(US);Generalized epilepsy with febrile seizures p…	12/27/2017	-17.34	1.4	BLB	3
30422	Simple	35383149	C	.	CI	1	5	not specified(B);not specified(B);not specified(B);Congenital disorder of glycosylation type 1C(B);Congenital disorder of glycosylation type 1C(LB)	8/4/2017	-23.1	2.2	BLB	3
30458	Simple	140740776	T	.	CI	1	8	not specified(B);not specified(B);Hypertrophic cardiomyopathy(B);not specified(B);Cardiovascular phenotype(B);Familial hypertrophic cardiomyopathy 17(B);Familial hypertrophic cardiomyopathy 17(B);Familial hypertrophic cardiomyopathy 17(B)	8/1/2017	-41.4	2.25	B	3
30544	Simple	145303331	C	.	CI	1	7	Zunich neuroectodermal syndrome(P);Zunich neuroectodermal syndrome(P);not provided(P);Coloboma, Congenital Heart Disease, Ichthyosiform Dermatosis, Intellectual Disability, and Ear Anomalies (CHIME) Syndrome(P);Hypertelorism(US);Bilateral cleft lip and palate(US);Low-set ears(US);Premature birth(US);Wide intermamillary distance(US);Scrotal hypoplasia(US);Postaxial hand polydactyly(US);Camptodacty…	5/18/2017	32.19	2.285714286	P	3
30567	Simple	146902156	A	.	CI	1	3	Selective tooth agenesis(LB);Schopf-Schulz-Passarge syndrome(LB);Odontoonychodermal dysplasia(LB)	6/14/2016	-9	1	BLB	3
30994	Simple	146245480	T	.	CI	1	4	not specified(LB);Familial hypertrophic cardiomyopathy 20(US);not specified(LB);Dilated cardiomyopathy 1CC(B);Familial hypertrophic cardiomyopathy 20(B)	12/29/2017	-11.07	1.75	BLB	3
31791	Simple	71534278	T	.	CI	1	7	Primary dilated cardiomyopathy(LB);not specified(B);not specified(LB);Dilated cardiomyopathy 1KK(B);Cardiovascular phenotype(B);not specified(LB);not specified(US)	12/13/2017	-25.8	1.428571429	BLB	3
31819	Simple	138313730	A	.	CI	1	9	not specified(B);Dilated cardiomyopathy 1KK(US);not specified(B);Dilated cardiomyopathy 1KK(B);Cardiovascular phenotype(B);not provided(LB);Familial dilated cardiomyopathy(US);Dilated cardiomyopathy 1KK(LB);Dilated cardiomyopathy 1KK(B)	1/4/2018	-35.37	1.111111111	B	3
31882	Simple	199476315	A	.	CI	1	6	not provided(P);Primary familial hypertrophic cardiomyopathy(LP);Primary familial hypertrophic cardiomyopathy(P);Primary familial hypertrophic cardiomyopathy(LP);Hypertrophic cardiomyopathy(P);Familial hypertrophic cardiomyopathy 3(P)	1/3/2018	28.2	1.333333333	P	3
31883	Simple	199476316	T	.	CI	1	5	not specified(US);Primary familial hypertrophic cardiomyopathy(LP);not provided(LP);Hypertrophic cardiomyopathy(P);Cardiovascular phenotype(LP)	12/28/2017	14.55	2	PLP	3
31885	Simple	199476321	C	.	CI	1	5	not specified(US);not provided(LP);Hypertrophic cardiomyopathy(P);Cardiovascular phenotype(LP);Primary familial hypertrophic cardiomyopathy(LP)	6/20/2017	13.8	1.2	PLP	3
31889	Simple	11558747	C	.	CI	1	7	not specified(B);not specified(B);not specified(US);Cardiovascular phenotype(B);Dilated Cardiomyopathy, Dominant(LB);Hypertrophic cardiomyopathy(LB);Hypertrophic cardiomyopathy(B)	1/23/2017	-25.35	2.857142857	BLB	3
35465	Simple	11558492	G	.	CI	1	2	Rhizomelic chondrodysplasia punctata(LB);not specified(B)	6/14/2016	-8.4	1.5	BLB	3
35602	Simple	193922394	C	.	CI	1	4	Neonatal diabetes mellitus(US);Permanent neonatal diabetes mellitus(LB);Transient Neonatal Diabetes, Dominant(LB);Hyperinsulinism, Dominant/Recessive(LB)	6/14/2016	-9.15	2.25	BLB	3
35608	Simple	113873225	A	.	CI	1	5	not specified(B);Transient Neonatal Diabetes, Dominant(LB);Permanent neonatal diabetes mellitus(LB);Hyperinsulinism, Dominant/Recessive(LB);Neonatal diabetes mellitus(US)	6/14/2016	-13.95	2.4	BLB	3
35631	Simple	61926078	T	.	CI	1	5	not specified(B);not specified(B);Hypertrichotic osteochondrodysplasia(US);Dilated Cardiomyopathy, Dominant(US);Familial atrial fibrillation(US)	6/14/2016	-8.7	2.4	BLB	3
35662	Simple	192215705	T	.	CI	1	3	Polyglandular autoimmune syndrome, type 1(US);not specified(B);Polyglandular autoimmune syndrome, type 1(B)	12/7/2017	-12.15	2.333333333	BLB	3
35667	Simple	41277546	T	.	CI	1	3	Polyglandular autoimmune syndrome, type 1(US);Polyglandular autoimmune syndrome, type 1(B);not specified(B)	7/31/2017	-12.15	2.333333333	BLB	3
35699	Simple	148013251	CGGCGCGGCG	.	CI	1	3	Wilson disease(US);Wilson disease(LB);Congenital disorder of glycosylation(B)	6/14/2016	-9.15	2.666666667	BLB	3
35703	Simple	138427376	G	.	CI	1	7	Wilson disease(US);Wilson disease(US);not specified(B);not specified(US);not provided(LB);Wilson disease(B);not provided(US)	1/22/2018	-15.51	1.142857143	BLB	3
35706	Simple	193922103	C	.	CI	1	5	Wilson disease(P);not specified(B);Wilson disease(P);not provided(P);Wilson disease(P)	10/31/2017	17.4	2.6	P	3
35719	Simple	74085882	C	.	CI	1	4	not specified(B);not specified(LB);not specified(B);Wilson disease(B)	11/22/2017	-21	0.5	BLB	3
35722	Simple	140708492	A	.	CI	1	5	Wilson disease(US);not specified(LB);not specified(B);Wilson disease(B);not specified(US)	2/8/2018	-15.6	0.6	BLB	3
35752	Simple	142863601	T	.	CI	1	7	Bardet-Biedl syndrome(US);not specified(B);Bardet-Biedl syndrome(B);not specified(LB);not provided(LB);Bardet-Biedl syndrome(B);Bardet-Biedl syndrome(B)	7/26/2017	-26.25	2.714285714	BLB	3
35772	Simple	28730716	C	.	CI	1	10	not specified(B);not specified(B);not specified(B);not specified(B);Cardiovascular phenotype(B);Catecholaminergic polymorphic ventricular tachycardia(LB);not provided(B);Catecholaminergic polymorphic ventricular tachycardia(B);Ventricular tachycardia, catecholaminergic polymorphic, 2(B);Ventricular tachycardia, catecholaminergic polymorphic, 2(B)	1/4/2018	-44.4	3	B	3
35804	Simple	147250678	T	.	CI	1	9	Cardiomyopathy(LB);Long QT syndrome(LB);not specified(US);Caveolinopathy(US);Limb-Girdle Muscular Dystrophy, Dominant(US);Hypertrophic cardiomyopathy(US);Long QT syndrome(US);Romano-Ward syndrome(US);Cardiovascular phenotype(LB)	12/22/2017	-9.27	1.555555556	BLB	3
35835	Simple	1800100	T	.	CI	1	8	not specified(US);not specified(US);Cystic fibrosis(B);not specified(US);not specified(US);not specified(US);Bronchiectasis with or without elevated sweat chloride 1(US);Cystic fibrosis(US);Hereditary pancreatitis(US);Congenital bilateral absence of the vas deferens(US);not specified(LB)	12/27/2017	-10.47	1	BLB	3
35839	Simple	1800076	A	.	CI	1	8	not specified(B);Cystic fibrosis(LB);Cystic fibrosis(B);not specified(US);not specified(LB);not provided(US);not specified(US);not specified(LB)	9/7/2017	-20.1	1	BLB	3
35842	Simple	1800103	G	.	CI	1	4	Cystic fibrosis(B);not specified(US);Bronchiectasis with or without elevated sweat chloride 1(US);Cystic fibrosis(US);Hereditary pancreatitis(US);Congenital bilateral absence of the vas deferens(US);not specified(LB)	1/8/2018	-9.6	0.75	BLB	3
35844	Simple	139379077	G	.	CI	1	5	Cystic fibrosis(US);Cystic fibrosis(B);not specified(US);not specified(LB);not specified(B)	12/29/2017	-15.45	1.8	BLB	3
35872	Simple	34911792	G	.	CI	1	5	Cystic fibrosis(B);not specified(LB);not specified(LB);not specified(US);not specified(B)	1/3/2018	-15.6	1.8	BLB	3
35893	Simple	1800073	T	.	CI	1	7	Cystic fibrosis(B);Cystic fibrosis(US);not specified(US);not specified(US);not specified(US);Bronchiectasis with or without elevated sweat chloride 1(US);Cystic fibrosis(US);Hereditary pancreatitis(US);Congenital bilateral absence of the vas deferens(US);not specified(B)	1/4/2018	-12.9	1	BLB	3
35915	Simple	117672175	A	.	CI	1	7	Osteogenesis imperfecta(LB);not specified(LB);Ehlers-Danlos syndrome, type 7A(US);Infantile cortical hyperostosis(US);Osteogenesis Imperfecta, Dominant(US);Osteogenesis imperfecta type I(B);not specified(LB)	1/23/2018	-13.8	1.857142857	BLB	3
35930	Simple	141726413	A	.	CI	1	4	Osteogenesis imperfecta(US);not specified(B);not specified(B);Osteogenesis imperfecta type I(B)	1/2/2018	-17.55	2.25	BLB	3
35932	Simple	114322680	A	.	CI	1	4	Osteogenesis imperfecta(US);Osteogenesis Imperfecta, Dominant(LB);Ehlers-Danlos syndrome, procollagen proteinase deficient(LB);not specified(B)	1/17/2017	-12.15	2.25	BLB	3
35981	Simple	61752786	T	.	CI	1	4	Congenital adrenal hyperplasia(US);Congenital adrenal hyperplasia(LB);Hyperaldosteronism, familial, type I(LB);not specified(B)	6/14/2016	-11.55	2.5	BLB	3
35998	Simple	41297018	T	.	CI	1	5	Severe combined immunodeficiency disease(LP);not provided(LB);not specified(LB);Severe combined immunodeficiency with sensitivity to ionizing radiation(B);not specified(B)	7/31/2017	-15.9	2.2	BLB	3
36005	Simple	151024019	C	.	CI	1	6	not specified(LB);Arrhythmogenic right ventricular dysplasia/cardiomyopathy(US);Arrhythmogenic right ventricular cardiomyopathy(LB);not specified(LB);Arrhythmogenic right ventricular cardiomyopathy, type 11(LB);Cardiovascular phenotype(LB)	12/12/2017	-14.31	1.5	BLB	3
36009	Simple	193922639	A	.	CI	1	7	not specified(LB);Arrhythmogenic right ventricular cardiomyopathy(US);Arrhythmogenic right ventricular cardiomyopathy(LB);not specified(LB);Arrhythmogenic right ventricular cardiomyopathy, type 10(B);not provided(LB);Cardiovascular phenotype(LB)	12/15/2017	-20.31	1.571428571	BLB	3
36015	Simple	17133512	AA	.	CI	1	9	not specified(B);not specified(LB);not specified(B);not specified(B);Ectodermal dysplasia skin fragility syndrome(B);Epidermolysis bullosa, lethal acantholytic(B);Cardiomyopathy, ARVC(B);Skin fragility woolly hair syndrome(B);Cardiovascular phenotype(B)	9/20/2017	-44.7	2.444444444	B	3
36016	Simple	77445784	A	.	CI	1	8	not specified(B);not specified(B);not specified(US);Dilated cardiomyopathy with woolly hair and keratoderma(B);Arrhythmogenic right ventricular cardiomyopathy, type 8(B);Skin fragility woolly hair syndrome(LB);Cardiomyopathy, ARVC(LB);Epidermolysis bullosa, lethal acantholytic(LB);Ectodermal dysplasia skin fragility syndrome(LB)	1/23/2018	-28.41	1.5	B	3
36026	Simple	17604693	T	.	CI	1	10	not specified(B);Arrhythmogenic right ventricular cardiomyopathy(B);not specified(LB);Cardiovascular phenotype(B);Cardiomyopathy, ARVC(LB);Epidermolysis bullosa, lethal acantholytic(LB);Ectodermal dysplasia skin fragility syndrome(LB);Skin fragility woolly hair syndrome(LB);Dilated cardiomyopathy with woolly hair and keratoderma(B);Arrhythmogenic right ventricular cardiomyopathy, type 8(B);not sp…	8/15/2017	-37.8	2.2	B	3
36060	Simple	112287730	T	.	CI	1	15	not specified(LB);Marfan syndrome(B);Marfan syndrome(LB);Marfan syndrome(LB);Thoracic aortic aneurysm and aortic dissection(LB);Cardiovascular phenotype(B);not specified(LB);Geleophysic dysplasia(LB);Thoracic aortic aneurysm and aortic dissection(LB);Ectopia lentis(LB);Acromicric dysplasia(LB);MASS syndrome(LB);Weill-Marchesani syndrome(LB);Marfan syndrome(LB);Stiff skin syndrome(LB);not specifie…	1/5/2018	-48	1.333333333	B	3
36086	Simple	111671429	A	.	CI	1	14	not specified(LB);not specified(B);not specified(US);MASS syndrome(LB);Marfan syndrome(LB);Acromicric dysplasia(LB);Weill-Marchesani syndrome(LB);Stiff skin syndrome(LB);Geleophysic dysplasia(LB);Thoracic aortic aneurysm and aortic dissection(LB);Ectopia lentis(LB);Marfan syndrome(LB);Thoracic aortic aneurysm and aortic dissection(LB);not specified(B);Cardiovascular phenotype(LB)	1/12/2018	-43.2	1.214285714	B	3
36104	Simple	112084407	T	.	CI	1	9	not specified(LB);Cardiovascular phenotype(B);Geleophysic dysplasia(LB);Acromicric dysplasia(LB);Marfan syndrome(LB);Ectopia lentis(LB);Marfan syndrome(LB);Thoracic aortic aneurysm and aortic dissection(LB);not specified(US);not specified(US)	2/28/2018	-23.25	1.555555556	BLB	3
36111	Simple	140537304	T	.	CI	1	4	not specified(US);Marfan syndrome(US);not specified(B);Marfan syndrome(LB);Thoracic aortic aneurysm and aortic dissection(LB)	11/6/2017	-9.57	0.75	BLB	3
36137	Simple	141918432	G	.	CI	1	8	Cardiomyopathy(LB);not specified(LB);not specified(LB);Fukuyama congenital muscular dystrophy(US);Dilated Cardiomyopathy, Recessive(US);Walker-Warburg congenital muscular dystrophy(LB);not specified(US);Cardiovascular phenotype(US)	1/31/2018	-11.4	1.375	BLB	3
36208	Simple	144798843	T	.	CI	1	6	Maturity-onset diabetes of the young, type 2(US);Hyperinsulinism, Dominant(LB);Permanent neonatal diabetes mellitus(LB);Transient Neonatal Diabetes, Recessive(LB);Maturity onset diabetes mellitus in young(LB);not specified(LB)	6/1/2017	-15.15	1.833333333	BLB	3
36222	Simple	142829768	A	.	CI	1	6	Maturity-onset diabetes of the young, type 2(US);not specified(LB);Maturity onset diabetes mellitus in young(LB);Permanent neonatal diabetes mellitus(LB);Transient Neonatal Diabetes, Recessive(LB);Hyperinsulinism, Dominant(LB)	6/14/2016	-14.85	2	BLB	3
36353	Simple	142204928	A	.	CI	1	5	not provided(US);Diabetes mellitus type 2(US);Hyperinsulinism, Dominant(LB);Maturity onset diabetes mellitus in young(LB);not specified(B)	11/14/2016	-12.48	1.8	BLB	3
36412	Simple	193922357	GCCGCC	.	CI	1	5	Maturity-onset diabetes of the young, type 4(B);Neonatal diabetes mellitus(US);not specified(B);Monogenic diabetes(LB);not specified(B)	11/14/2017	-17.25	3.2	BLB	3
36426	Simple	193922705	A	.	CI	1	6	not specified(LB);not specified(B);not specified(LB);Naxos disease(LB);Arrhythmogenic right ventricular cardiomyopathy, type 12(LB);Cardiomyopathy, ARVC(US);Naxos disease(US)	12/11/2017	-13.2	1.666666667	BLB	3
36429	Simple	36210421	A	.	CI	1	8	Torsades de pointes(B);Sudden unexplained death(LB);Long QT syndrome 2(US);Cardiovascular phenotype(B);Long QT syndrome(LB);Long QT syndrome(B);not specified(B);not provided(LB)	1/22/2018	-29.97	1.75	B	3
36448	Simple	45529531	G	.	CI	1	10	not specified(B);Myofibrillar myopathy, ZASP-related(US);Dilated Cardiomyopathy, Dominant(US);Left ventricular noncompaction cardiomyopathy(US);Myofibrillar Myopathy, Dominant(US);Myofibrillar myopathy, ZASP-related(B);not specified(B);Cardiovascular phenotype(B);Cardiomyopathy(LB);not specified(B)	12/15/2017	-29.1	2	B	3
36451	Simple	72658861	C	.	CI	1	10	Familial hypercholesterolemia(US);Familial hypercholesterolemia(LB);Familial hypercholesterolemia(B);Familial hypercholesterolemia(B);Familial hypercholesterolemia(B);Familial hypercholesterolemia(LB);Familial hypercholesterolemia(B);Familial hypercholesterolemia(B);Familial hypercholesterolemia(B);not specified(B)	1/22/2018	-45.45	1.8	B	3
36453	Simple	137943601	A	.	CI	1	9	Familial hypercholesterolemia(P);Familial hypercholesterolemia(LP);Familial hypercholesterolemia(LP);Familial hypercholesterolemia(LP);Familial hypercholesterolemia(LP);Familial hypercholesterolemia(P);Familial hypercholesterolemia(P);Familial hypercholesterolemia(LP);Familial hypercholesterolemia(LP)	1/23/2018	32.1	1.777777778	P	3
36460	Simple	72658867	A	.	CI	1	10	Familial hypercholesterolemia(US);Familial hypercholesterolemia(LB);Familial hypercholesterolemia(LB);Familial hypercholesterolemia(B);Familial hypercholesterolemia(B);Familial hypercholesterolemia(LB);Familial hypercholesterolemia(LB);Familial hypercholesterolemia(LB);Familial hypercholesterolemia(LB);not specified(B)	1/26/2018	-34.95	1.6	B	3
36461	Simple	45508991	T	.	CI	1	13	Familial hypercholesterolemia(B);Familial hypercholesterolemia(B);Familial hypercholesterolemia(B);Familial hypercholesterolemia(B);Familial hypercholesterolemia(B);Familial hypercholesterolemia(B);Familial hypercholesterolemia(LB);Familial hypercholesterolemia(B);Familial hypercholesterolemia(B);Familial hypercholesterolemia(LB);not specified(B);Familial hypercholesterolemia(US);Familial hyperch…	1/15/2018	-62.55	1.615384615	B	3
36462	Simple	137853964	A	.	CI	1	10	Familial hypercholesterolemia(LB);Familial hypercholesterolemia(B);not specified(US);Familial hypercholesterolemia(US);Familial hypercholesterolemia(LB);Familial hypercholesterolemia(LP);Familial hypercholesterolemia(US);Familial hypercholesterolemia(US);Familial hypercholesterolemia(B);not provided(US)	11/2/2017	-16.17	0.8	BLB	3
36464	Simple	146354103	T	.	CI	1	7	Familial hypercholesterolemia(LB);Familial hypercholesterolemia(US);Familial hypercholesterolemia(B);not specified(LB);Familial hypercholesterolemia(US);not specified(LB);Familial hypercholesterolemia(B)	12/6/2017	-19.17	1.857142857	BLB	3
36469	Simple	76210637	C	.	CI	1	5	Gonadotropin-independent familial sexual precocity(LB);Leydig cell agenesis(LB);Gonadotropin-independent familial sexual precocity(LB);Hypergonadotropic hypogonadism(LB);not specified(US)	9/12/2017	-10.8	1.8	BLB	3
36476	Simple	267607578	A	.	CI	1	7	not specified(US);Dilated cardiomyopathy 1A(LP);Primary dilated cardiomyopathy(LP);not specified(LP);Cardiovascular phenotype(LP);Charcot-Marie-Tooth disease, type 2(LP);Primary dilated cardiomyopathy(LP)	2/13/2018	15.6	1.857142857	P	3
36491	Simple	193922677	T	.	CI	1	4	Rett syndrome(US);not specified(LB);not provided(US);Severe neonatal-onset encephalopathy with microcephaly(B)	12/13/2017	-9.54	1.25	BLB	3
36499	Simple	11466026	C	.	CI	1	6	Familial Mediterranean fever(US);not specified(US);not specified(LB);Familial Mediterranean fever(B);not provided(US);not specified(US)	11/1/2017	-10.2	0.666666667	BLB	3
36506	Simple	11466045	G	.	CI	1	7	Familial Mediterranean fever(US);not specified(LB);not specified(LB);Familial Mediterranean fever(US);not specified(US);Familial Mediterranean fever(LB);not provided(US)	1/4/2018	-9.75	1.571428571	BLB	3
36524	Simple	138770431	T	.	CI	1	7	Multiple endocrine neoplasia, type 1(B);not specified(LB);Multiple endocrine neoplasia(US);Hyperparathyroidism(US);not specified(B);Hereditary cancer-predisposing syndrome(LB);not specified(B)	1/2/2018	-23.4	1.285714286	BLB	3
36543	Simple	77120160	A	.	CI	1	4	not specified(B);Lynch syndrome(B);Lynch syndrome(B);Hereditary cancer-predisposing syndrome(B)	3/28/2016	-19.8	2.75	BLB	3
36607	Simple	193922380	C	.	CI	1	11	not specified(LB);Primary familial hypertrophic cardiomyopathy(US);not specified(LB);not specified(US);Primary familial hypertrophic cardiomyopathy(LB);Hypertrophic cardiomyopathy(LB);not specified(US);Left ventricular noncompaction 10(US);Familial hypertrophic cardiomyopathy 4(US);Cardiovascular phenotype(US);not specified(LB)	2/22/2018	-15.63	1.727272727	BLB	3
36610	Simple	11570112	C	.	CI	1	13	Cardiovascular phenotype(B);Dilated Cardiomyopathy, Dominant(LB);Hypertrophic cardiomyopathy(LB);Left ventricular noncompaction cardiomyopathy(LB);not specified(B);not specified(LB);Familial hypertrophic cardiomyopathy 4(B);Familial hypertrophic cardiomyopathy 4(B);not specified(B);not specified(B);not specified(US);Primary familial hypertrophic cardiomyopathy(B);Hypertrophic cardiomyopathy(B)	1/18/2018	-54.81	1.769230769	B	3
36614	Simple	11570052	T	.	CI	1	7	not specified(LB);not specified(US);not provided(LB);Hypertrophic cardiomyopathy(B);Cardiovascular phenotype(LB);Familial hypertrophic cardiomyopathy 4(B);not specified(LB)	1/29/2018	-22.11	2	BLB	3
36624	Simple	141564071	-	.	CI	1	4	Familial aortopathy(US);not specified(B);Thoracic aortic aneurysm and aortic dissection(LB);Aortic aneurysm, familial thoracic 4(B)	3/12/2018	-13.95	2.5	BLB	3
36628	Simple	1064795889	-	.	CI	1	6	Cardiomyopathy(LB);Familial hypertrophic cardiomyopathy 14(B);Hypertrophic cardiomyopathy(US);Atrial septal defect(US);Dilated Cardiomyopathy, Dominant(US);not specified(B)	1/18/2018	-14.4	1.5	BLB	3
36630	Simple	193922653	G	.	CI	1	5	not specified(B);Dilated Cardiomyopathy, Dominant(US);Hypertrophic cardiomyopathy(US);Atrial septal defect(US);not specified(B)	1/12/2017	-12.3	1.2	BLB	3
36631	Simple	28730765	T	.	CI	1	5	not specified(B);Hypertrophic cardiomyopathy(US);Dilated Cardiomyopathy, Dominant(US);Atrial septal defect(US);not specified(B)	10/5/2016	-9.9	2	BLB	3
36652	Simple	34396614	G	.	CI	1	5	not specified(B);not specified(B);not specified(B);Familial hypertrophic cardiomyopathy 1(B);Hypertrophic cardiomyopathy(US)	8/4/2017	-17.7	3	BLB	3
36681	Simple	146102241	T	.	CI	1	10	Cardiomyopathy(LB);not specified(LB);Arrhythmogenic right ventricular cardiomyopathy(US);not specified(LB);Arrhythmogenic right ventricular cardiomyopathy(B);not specified(B);Arrhythmogenic right ventricular cardiomyopathy, type 9(LB);Cardiovascular phenotype(B);not provided(LB);not specified(US)	12/22/2017	-26.61	2.8	BLB	3
36696	Simple	148197254	T	.	CI	1	7	not specified(B);not specified(LB);Glycogen storage disease of heart, lethal congenital(B);Cardiovascular phenotype(LB);Wolff-Parkinson-White syndrome(US);Glycogen storage disease of heart, lethal congenital(US);Familial Hypertrophic Cardiomyopathy with Wolff-Parkinson-White Syndrome(US)	1/19/2018	-15	2	BLB	3
36697	Simple	79474211	T	.	CI	1	8	Wolff-Parkinson-White pattern(US);Glycogen storage disease of heart, lethal congenital(B);Cardiovascular phenotype(B);Glycogen storage disease of heart, lethal congenital(LB);Familial Hypertrophic Cardiomyopathy with Wolff-Parkinson-White Syndrome(LB);Wolff-Parkinson-White syndrome(LB);not specified(B);not specified(B)	1/22/2018	-29.67	1.75	B	3
36745	Simple	193922628	T	.	CI	1	6	not specified(LB);not specified(B);Catecholaminergic polymorphic ventricular tachycardia(B);Cardiovascular phenotype(LB);Catecholaminergic polymorphic ventricular tachycardia(US);Cardiomyopathy, ARVC(US)	1/15/2018	-15.6	2	BLB	3
36765	Simple	41315493	A	.	CI	1	6	not specified(B);not specified(B);Atrial fibrillation(LB);Brugada syndrome(LB);not specified(B);Brugada syndrome(B);Cardiovascular phenotype(B)	1/23/2018	-26.1	3	BLB	3
36769	Simple	190139590	T	.	CI	1	5	Pheochromocytoma(LP);not specified(LB);Gastrointestinal stroma tumor(B);Paragangliomas 4(B);Pheochromocytoma(B);not specified(LB);not provided(LB)	7/7/2017	-12.9	1.8	BLB	3
36777	Simple	139532210	G	.	CI	1	3	Cardiac arrhythmia(US);Long QT syndrome(B);not specified(B)	10/11/2017	-11.55	2.666666667	BLB	3
36778	Simple	111966833	A	.	CI	1	2	Hereditary pancreatitis(B);not specified(B)	12/27/2017	-12	0.5	BLB	3
36799	Simple	193922579	T	.	CI	1	3	Maturity-onset diabetes of the young, type 3(US);Maturity onset diabetes mellitus in young(LB);not specified(B)	3/29/2017	-9.15	2.666666667	BLB	3
36838	Simple	141166864	G	.	CI	1	4	Familial hypoplastic, glomerulocystic kidney(US);Familial hypoplastic, glomerulocystic kidney(LB);not specified(LB);not specified(B)	4/11/2017	-12.15	2.25	BLB	3
36859	Simple	35719192	A	.	CI	1	9	not specified(B);not specified(LB);Loeys-Dietz syndrome(US);Cardiovascular phenotype(LB);Thoracic aortic aneurysm and aortic dissection(LB);Marfan syndrome(LB);Loeys-Dietz syndrome(LB);Thoracic aortic aneurysm and aortic dissection(LB);not specified(LB)	12/4/2017	-23.37	1.888888889	BLB	3
36909	Simple	58371799	CCCC	.	CI	1	3	Wiskott-Aldrich syndrome(US);not specified(B);Severe congenital neutropenia X-linked(B);Thrombocytopenia, X-linked(B);Wiskott-Aldrich syndrome(B)	12/18/2017	-11.55	2.666666667	BLB	3
36912	Simple	145040665	A	.	CI	1	5	not specified(US);not provided(LB);not specified(LB);not specified(LB);Severe congenital neutropenia X-linked(B);Thrombocytopenia, X-linked(B);Wiskott-Aldrich syndrome(B)	1/9/2018	-15	1	BLB	3
36974	Simple	1801316	C	.	CI	1	3	not specified(B);not specified(B);not provided(B)	1/5/2017	-15	2.666666667	BLB	3
37077	Simple	6336	T	.	CI	1	3	Hereditary insensitivity to pain with anhidrosis(LB);Hereditary insensitivity to pain with anhidrosis(B);not specified(B)	8/8/2017	-15	0.666666667	BLB	3
37084	Simple	114814747	A	.	CI	1	3	not specified(B);Holoprosencephaly sequence(LB);Holoprosencephaly 9(B);Culler-Jones syndrome(B)	10/29/2017	-13.8	1.333333333	BLB	3
37380	Simple	28903091	A	.	CI	1	5	Hereditary cancer-predisposing syndrome(B);not specified(US);not specified(US);Hereditary cancer-predisposing syndrome(B);Nijmegen breakage syndrome-like disorder(US)	1/11/2018	-11.55	2.2	BLB	3
37381	Simple	181016343	A	.	CI	1	8	Hereditary cancer-predisposing syndrome(LB);not specified(US);Hereditary cancer-predisposing syndrome(B);not specified(US);Hereditary cancer-predisposing syndrome(US);Nijmegen breakage syndrome-like disorder(US);not specified(US);not provided(US)	1/7/2018	-10.71	0.875	BLB	3
37389	Simple	80357015	A	.	CI	1	4	Hereditary breast and ovarian cancer syndrome(B);Hereditary cancer-predisposing syndrome(LB);not specified(LB);not specified(LB)	12/7/2017	-14.7	1	BLB	3
37392	Simple	80357498	T	.	CI	1	4	Hereditary cancer-predisposing syndrome(P);not provided(P);Breast-ovarian cancer, familial 1(P);Hereditary cancer-predisposing syndrome(P)	1/9/2017	22.2	1.75	P	3
37399	Simple	80357253	C	.	CI	1	4	Hereditary breast and ovarian cancer syndrome(LB);Hereditary cancer-predisposing syndrome(LB);not specified(LB);not provided(US)	11/13/2017	-8.7	1	BLB	3
37430	Simple	80358329	-	.	CI	1	11	Breast-ovarian cancer, familial 1(LB);Hereditary cancer-predisposing syndrome(B);not specified(LB);Breast-ovarian cancer, familial 1(B);Breast-ovarian cancer, familial 1(US);Hereditary breast and ovarian cancer syndrome(LB);not specified(LB);not specified(LB);Hereditary cancer-predisposing syndrome(LB);Breast-ovarian cancer, familial 1(US);Hereditary breast and ovarian cancer syndrome(B)	2/5/2018	-33.27	1.636363636	B	3
37440	Simple	80356994	A	.	CI	1	6	Hereditary cancer-predisposing syndrome(LB);not specified(US);not specified(LB);not specified(US);Hereditary cancer-predisposing syndrome(LB);Hereditary breast and ovarian cancer syndrome(LB)	1/5/2018	-12.21	1.5	BLB	3
37464	Simple	55914168	A	.	CI	1	7	Hereditary cancer-predisposing syndrome(LB);not specified(US);Breast-ovarian cancer, familial 1(US);not provided(LB);Breast-ovarian cancer, familial 1(US);Breast-ovarian cancer, familial 1(US);Hereditary breast and ovarian cancer syndrome(LB)	12/6/2017	-9.78	1.428571429	BLB	3
37465	Simple	41286298	C	.	CI	1	5	Hereditary cancer-predisposing syndrome(LB);not specified(LB);not specified(US);Hereditary breast and ovarian cancer syndrome(US);Hereditary breast and ovarian cancer syndrome(B)	1/8/2018	-12.15	1.8	BLB	3
37470	Simple	80357108	C	.	CI	1	6	Hereditary cancer-predisposing syndrome(B);Breast-ovarian cancer, familial 1(LB);Breast-ovarian cancer, familial 1(US);not specified(LB);not provided(US);Hereditary breast and ovarian cancer syndrome(LB)	12/5/2017	-14.1	1.333333333	BLB	3
37487	Simple	397507204	C	.	CI	1	5	Hereditary cancer-predisposing syndrome(LB);not specified(LB);Hereditary breast and ovarian cancer syndrome(US);Hereditary cancer-predisposing syndrome(LB);not provided(US)	10/2/2017	-9.3	0.8	BLB	3
37488	Simple	80357361	T	.	CI	1	5	Hereditary cancer-predisposing syndrome(B);Breast-ovarian cancer, familial 1(US);not specified(LB);not specified(US);Hereditary breast and ovarian cancer syndrome(LB)	11/16/2017	-11.37	1.4	BLB	3
37499	Simple	80358113	T	.	CI	1	5	not specified(B);not specified(LB);Hereditary breast and ovarian cancer syndrome(B);Breast-ovarian cancer, familial 1(B);Hereditary cancer-predisposing syndrome(LB)	12/28/2017	-21.3	2	BLB	3
37504	Simple	80357311	C	.	CI	1	6	Hereditary cancer-predisposing syndrome(LB);Breast-ovarian cancer, familial 1(US);not specified(LB);Hereditary cancer-predisposing syndrome(LB);not provided(US);Hereditary breast and ovarian cancer syndrome(US)	12/19/2017	-8.97	1.333333333	BLB	3
37506	Simple	80357049	A	.	CI	1	4	Hereditary breast and ovarian cancer syndrome(LB);Hereditary cancer-predisposing syndrome(LB);not specified(LB);Hereditary cancer-predisposing syndrome(LB)	12/21/2017	-11.7	0.75	BLB	3
37527	Simple	80356919	C	.	CI	1	5	Breast-ovarian cancer, familial 1(US);not specified(LB);not specified(US);Hereditary cancer-predisposing syndrome(B);Hereditary breast and ovarian cancer syndrome(US)	7/19/2017	-8.7	1	BLB	3
37541	Simple	41293451	G	.	CI	1	5	Hereditary cancer-predisposing syndrome(B);not specified(LB);Breast-ovarian cancer, familial 1(US);not provided(US);Hereditary breast and ovarian cancer syndrome(LB)	1/10/2018	-11.4	1	BLB	3
37549	Simple	80357280	C	.	CI	1	8	Hereditary breast and ovarian cancer syndrome(B);not specified(LB);Hereditary cancer-predisposing syndrome(B);not specified(US);Hereditary breast and ovarian cancer syndrome(US);not provided(LB);Breast-ovarian cancer, familial 1(B);Breast-ovarian cancer, familial 1(B)	1/19/2018	-28.68	1.375	B	3
37561	Simple	80357407	T	.	CI	1	4	Hereditary breast and ovarian cancer syndrome(LB);not specified(LB);Hereditary cancer-predisposing syndrome(B);not provided(US)	12/6/2017	-11.07	1.25	BLB	3
37566	Simple	80358015	C	.	CI	1	5	Hereditary cancer-predisposing syndrome(LP);Breast-ovarian cancer, familial 1(US);not provided(LP);Hereditary breast and ovarian cancer syndrome(P);Hereditary breast and ovarian cancer syndrome(US)	11/13/2017	10.2	0.8	PLP	3
37575	Simple	80357353	C	.	CI	1	4	Hereditary breast and ovarian cancer syndrome(LB);not specified(LB);Hereditary cancer-predisposing syndrome(LB);Hereditary cancer-predisposing syndrome(LB)	9/5/2017	-11.7	1	BLB	3
37597	Simple	80357389	T	.	CI	1	5	Hereditary cancer-predisposing syndrome(P);Breast-ovarian cancer, familial 1(P);Breast-ovarian cancer, familial 1(LP);Breast-ovarian cancer, familial 1(P);not provided(P)	6/29/2017	24.9	1.6	P	3
37600	Simple	28897674	G	.	CI	1	6	Hereditary cancer-predisposing syndrome(LB);not specified(LB);Breast-ovarian cancer, familial 1(US);Hereditary cancer-predisposing syndrome(LB);not provided(US);Hereditary breast and ovarian cancer syndrome(LB)	12/18/2017	-12.3	1	BLB	3
37606	Simple	80358005	A	.	CI	1	5	Breast-ovarian cancer, familial 1(LB);not specified(B);Hereditary breast and ovarian cancer syndrome(LB);Hereditary cancer-predisposing syndrome(B);not provided(US)	11/21/2017	-16.2	1.8	BLB	3
37612	Simple	80356943	C	.	CI	1	6	Hereditary cancer-predisposing syndrome(US);not specified(US);not specified(LB);not specified(US);not specified(US);Hereditary breast and ovarian cancer syndrome(B)	12/18/2017	-10.11	1.166666667	BLB	3
37613	Simple	1799966	A	.	CI	1	6	Hereditary cancer-predisposing syndrome(LB);not specified(LB);not specified(LB);Hereditary cancer-predisposing syndrome(LB);not provided(US);Hereditary breast and ovarian cancer syndrome(LB)	12/25/2017	-15	1	BLB	3
37614	Simple	80356862	C	.	CI	1	10	Hereditary cancer-predisposing syndrome(P);Breast-ovarian cancer, familial 1(LP);Breast-ovarian cancer, familial 1(P);Hereditary breast and ovarian cancer syndrome(P);Hereditary breast and ovarian cancer syndrome(LP);not provided(P);Hereditary cancer-predisposing syndrome(LP);not provided(US);Hereditary breast and ovarian cancer syndrome(LP);not provided(LP)	11/14/2017	36.9	1.3	P	3
37625	Simple	80357061	C	.	CI	1	4	Hereditary breast and ovarian cancer syndrome(P);Hereditary cancer-predisposing syndrome(P);Breast-ovarian cancer, familial 1(P);Hereditary breast and ovarian cancer syndrome(LP)	2/2/2017	19.8	1.5	P	3
37627	Simple	80357034	T	.	CI	1	3	Hereditary breast and ovarian cancer syndrome(LP);not provided(LP);Hereditary cancer-predisposing syndrome(LP)	8/30/2017	9	0.333333333	PLP	3
37628	Simple	80357034	A	.	CI	1	4	Hereditary breast and ovarian cancer syndrome(LP);not specified(US);not provided(LP);Hereditary cancer-predisposing syndrome(LP)	4/18/2017	8.73	1.25	PLP	3
37636	Simple	41293459	T	.	CI	1	7	Hereditary breast and ovarian cancer syndrome(P);Breast-ovarian cancer, familial 1(LP);Hereditary cancer-predisposing syndrome(P);not provided(LP);Hereditary breast and ovarian cancer syndrome(LP);Hereditary cancer-predisposing syndrome(LP);Hereditary breast and ovarian cancer syndrome(LP)	12/12/2017	26.1	1.142857143	P	3
37641	Simple	80358114	C	.	CI	1	3	not specified(B);Hereditary breast and ovarian cancer syndrome(B);Hereditary cancer-predisposing syndrome(LB)	9/14/2017	-13.8	1	BLB	3
37648	Simple	45553935	G	.	CI	1	8	Hereditary cancer-predisposing syndrome(P);not provided(LP);not provided(LP);Hereditary breast and ovarian cancer syndrome(P);Breast-ovarian cancer, familial 1(P);Hereditary cancer-predisposing syndrome(LP);Hereditary breast and ovarian cancer syndrome(P);Hereditary breast and ovarian cancer syndrome(LP)	11/25/2017	34.8	0.875	P	3
37659	Simple	55808233	G	.	CI	1	8	Hereditary cancer-predisposing syndrome(B);not specified(LB);Breast-ovarian cancer, familial 1(LB);Hereditary breast and ovarian cancer syndrome(LB);Hereditary breast and ovarian cancer syndrome(B);Hereditary breast and ovarian cancer syndrome(US);Hereditary cancer-predisposing syndrome(LB);not provided(B)	2/1/2018	-27.81	1.875	B	3
37670	Simple	1800751	C	.	CI	1	5	Breast-ovarian cancer, familial 1(P);Breast-ovarian cancer, familial 1(P);not provided(LP);Breast-ovarian cancer, familial 1(P);Hereditary cancer-predisposing syndrome(US)	11/29/2017	19.5	1	P	3
37672	Simple	80357477	C	.	CI	1	4	Hereditary cancer-predisposing syndrome(LP);Hereditary breast and ovarian cancer syndrome(US);Breast-ovarian cancer, familial 1(P);Hereditary breast and ovarian cancer syndrome(LP)	7/14/2016	10.83	1.75	PLP	3
37676	Simple	397507251	C	.	CI	1	4	Hereditary breast and ovarian cancer syndrome(LB);Breast-ovarian cancer, familial 1(LB);not specified(LB);not specified(LB)	6/12/2017	-11.7	1	BLB	3
37678	Simple	273902774	-	.	CI	1	5	not specified(LB);Hereditary breast and ovarian cancer syndrome(B);Breast-ovarian cancer, familial 1(LB);not provided(LB);not specified(US)	1/30/2018	-15.3	0.6	BLB	3
37685	Simple	80358133	C	.	CI	1	5	Breast-ovarian cancer, familial 1(US);not specified(LB);not specified(US);Hereditary breast and ovarian cancer syndrome(LB);Hereditary cancer-predisposing syndrome(LB)	9/5/2017	-9.27	1.2	BLB	3
37690	Simple	80357088	A	.	CI	1	5	not specified(LB);Hereditary cancer-predisposing syndrome(LB);Breast-ovarian cancer, familial 1(US);not specified(US);Hereditary cancer-predisposing syndrome(LB)	8/29/2017	-8.4	1.4	BLB	3
37700	Simple	56328013	T	.	CI	1	5	not specified(LB);Hereditary breast and ovarian cancer syndrome(B);not specified(LB);Hereditary cancer-predisposing syndrome(LB);not provided(LB)	12/26/2017	-18	0.6	BLB	3
37702	Simple	80358006	A	.	CI	1	11	not specified(B);Breast-ovarian cancer, familial 1(B);Hereditary breast and ovarian cancer syndrome(B);Breast-ovarian cancer, familial 1(B);not specified(LB);Familial cancer of breast(B);not specified(B);not specified(LB);not specified(B);not specified(B);Hereditary cancer-predisposing syndrome(B)	1/2/2018	-51.3	2.272727273	B	3
37703	Simple	80358179	G	.	CI	1	7	Hereditary breast and ovarian cancer syndrome(B);not specified(US);Breast-ovarian cancer, familial 1(US);not specified(B);Hereditary breast and ovarian cancer syndrome(US);not specified(US);Hereditary cancer-predisposing syndrome(LB)	11/7/2017	-14.25	2.142857143	BLB	3
37709	Simple	55874646	C	.	CI	1	6	Hereditary cancer-predisposing syndrome(LB);Hereditary breast and ovarian cancer syndrome(US);Hereditary breast and ovarian cancer syndrome(US);not specified(LB);not specified(LB);Hereditary breast and ovarian cancer syndrome(B)	12/28/2017	-14.37	1.5	BLB	3
37714	Simple	138705202	C	.	CI	1	6	not specified(B);not specified(US);not specified(LB);Hereditary breast and ovarian cancer syndrome(B);not specified(LB);Hereditary cancer-predisposing syndrome(LB)	11/16/2015	-17.61	3	BLB	3
37717	Simple	276174802	C	.	CI	1	5	Hereditary breast and ovarian cancer syndrome(US);not specified(LB);not specified(LB);Hereditary cancer-predisposing syndrome(LB);not provided(US)	6/2/2017	-9.21	1.6	BLB	3
37720	Simple	80358393	G	.	CI	1	6	Hereditary breast and ovarian cancer syndrome(LB);Hereditary cancer-predisposing syndrome(LB);not specified(LB);Breast-ovarian cancer, familial 2(LB);Hereditary breast and ovarian cancer syndrome(US);not provided(LB)	11/28/2017	-14.37	1.333333333	BLB	3
37722	Simple	80358398	A	.	CI	1	5	Hereditary cancer-predisposing syndrome(B);Hereditary breast and ovarian cancer syndrome(LB);not specified(US);not specified(LB);Hereditary breast and ovarian cancer syndrome(LB)	11/3/2017	-14.07	1.6	BLB	3
37727	Simple	397507263	T	.	CI	1	5	Hereditary breast and ovarian cancer syndrome(LB);not specified(LB);not specified(US);Hereditary cancer-predisposing syndrome(LB);not provided(US)	2/22/2018	-9.6	0.4	BLB	3
37741	Simple	56390402	A	.	CI	1	7	Hereditary cancer-predisposing syndrome(B);not specified(LB);Breast-ovarian cancer, familial 2(LB);not specified(LB);not specified(LB);Hereditary cancer-predisposing syndrome(LB);Hereditary breast and ovarian cancer syndrome(B)	1/11/2018	-24.6	1.428571429	BLB	3
37758	Simple	80358463	G	.	CI	1	6	Hereditary cancer-predisposing syndrome(LB);not specified(LB);not specified(US);Breast-ovarian cancer, familial 2(US);not provided(US);Hereditary breast and ovarian cancer syndrome(LB)	12/27/2017	-9.48	1.5	BLB	3
37760	Simple	80358467	G	.	CI	1	6	Hereditary cancer-predisposing syndrome(B);Hereditary breast and ovarian cancer syndrome(LB);Breast-ovarian cancer, familial 2(US);not specified(LB);not specified(US);not provided(LB)	12/24/2017	-14.28	1.666666667	BLB	3
37781	Simple	55968715	G	.	CI	1	6	Hereditary cancer-predisposing syndrome(B);not specified(LB);Breast-ovarian cancer, familial 2(LB);Breast-ovarian cancer, familial 2(US);not specified(B);Hereditary breast and ovarian cancer syndrome(B)	12/29/2017	-21.57	1.833333333	BLB	3
37794	Simple	80358521	A	.	CI	1	4	Hereditary breast and ovarian cancer syndrome(LB);Hereditary cancer-predisposing syndrome(B);not specified(LB);not provided(US)	1/12/2018	-11.07	1.25	BLB	3
37798	Simple	80358528	G	.	CI	1	5	not specified(LB);Hereditary cancer-predisposing syndrome(LB);Hereditary breast and ovarian cancer syndrome(LB);Hereditary breast and ovarian cancer syndrome(LB);not specified(LB)	12/13/2017	-13.2	1.8	BLB	3
37829	Simple	80358572	T	.	CI	1	7	Hereditary cancer-predisposing syndrome(LB);not specified(LB);Breast-ovarian cancer, familial 2(US);not provided(LB);Breast-ovarian cancer, familial 2(LB);Breast-ovarian cancer, familial 2(LB);Hereditary breast and ovarian cancer syndrome(B)	11/7/2017	-20.37	1.285714286	BLB	3
37842	Simple	80358592	G	.	CI	1	6	Hereditary cancer-predisposing syndrome(LB);not specified(LB);Breast-ovarian cancer, familial 2(US);Hereditary cancer-predisposing syndrome(LB);not provided(US);Hereditary breast and ovarian cancer syndrome(LB)	12/27/2017	-11.94	1.333333333	BLB	3
37861	Simple	80359407	-	.	CI	1	9	Hereditary cancer-predisposing syndrome(LB);not specified(LB);Hereditary breast and ovarian cancer syndrome(US);not specified(US);not specified(LB);not specified(LB);Hereditary cancer-predisposing syndrome(LB);not provided(US);Hereditary breast and ovarian cancer syndrome(B)	12/16/2017	-21.15	1.555555556	BLB	3
37865	Simple	28897723	G	.	CI	1	5	Hereditary cancer-predisposing syndrome(LB);not specified(US);not specified(LB);not specified(US);Hereditary breast and ovarian cancer syndrome(LB)	12/8/2017	-9.15	1.8	BLB	3
37883	Simple	80359432	-	.	CI	1	8	Hereditary cancer-predisposing syndrome(LB);not specified(LB);Breast-ovarian cancer, familial 2(US);not specified(US);not specified(US);Hereditary cancer-predisposing syndrome(B);not provided(US);Hereditary breast and ovarian cancer syndrome(US)	12/7/2017	-12.45	1.625	BLB	3
37895	Simple	80359442	-	.	CI	1	4	not specified(LB);Hereditary cancer-predisposing syndrome(LB);Hereditary breast and ovarian cancer syndrome(LB);Hereditary cancer-predisposing syndrome(B)	1/2/2018	-14.7	1	BLB	3
37917	Simple	80358698	G	.	CI	1	6	Hereditary cancer-predisposing syndrome(B);not specified(US);not specified(LB);not specified(US);not provided(B);Hereditary breast and ovarian cancer syndrome(B)	12/21/2017	-19.59	2.333333333	BLB	3
37927	Simple	80358705	A	.	CI	1	5	Hereditary breast and ovarian cancer syndrome(B);not specified(LB);Hereditary cancer-predisposing syndrome(LB);not specified(US);not provided(US)	2/21/2018	-12.21	1.2	BLB	3
37932	Simple	80358716	A	.	CI	1	7	Hereditary cancer-predisposing syndrome(B);Neoplasm of the breast(US);Breast-ovarian cancer, familial 2(US);not specified(LB);Hereditary cancer-predisposing syndrome(LB);not provided(LB);Hereditary breast and ovarian cancer syndrome(LB)	12/19/2017	-17.04	1.428571429	BLB	3
37941	Simple	80358730	G	.	CI	1	7	Hereditary cancer-predisposing syndrome(LB);Breast-ovarian cancer, familial 2(LB);Breast-ovarian cancer, familial 2(US);not specified(US);not specified(US);Hereditary breast and ovarian cancer syndrome(B);not specified(LB)	1/3/2018	-15.21	1.285714286	BLB	3
37946	Simple	80358731	A	.	CI	1	5	Hereditary cancer-predisposing syndrome(LB);not specified(LB);not specified(LB);not provided(B);Hereditary breast and ovarian cancer syndrome(B)	12/29/2017	-20.1	1	BLB	3
37972	Simple	80358776	G	.	CI	1	5	Hereditary breast and ovarian cancer syndrome(LB);Hereditary cancer-predisposing syndrome(B);not specified(LB);Breast-ovarian cancer, familial 2(US);Hereditary cancer-predisposing syndrome(LB)	12/5/2017	-13.47	1.6	BLB	3
37983	Simple	80358784	G	.	CI	1	8	not specified(LB);Hereditary cancer-predisposing syndrome(LB);not specified(US);Breast-ovarian cancer, familial 2(US);not specified(US);not specified(US);Hereditary cancer-predisposing syndrome(LB);Hereditary breast and ovarian cancer syndrome(LB)	12/18/2017	-12.39	1.875	BLB	3
37992	Simple	80358799	C	.	CI	1	5	Hereditary breast and ovarian cancer syndrome(LB);not specified(LB);Hereditary cancer-predisposing syndrome(LB);Breast-ovarian cancer, familial 2(US);not provided(US)	2/15/2018	-9.27	1	BLB	3
37995	Simple	45491005	C	.	CI	1	6	Hereditary cancer-predisposing syndrome(B);not specified(LB);Breast-ovarian cancer, familial 2(LB);Hereditary breast and ovarian cancer syndrome(LB);not specified(LB);Hereditary breast and ovarian cancer syndrome(B)	1/8/2018	-21.3	1.833333333	BLB	3
38003	Simple	56157628	A	.	CI	1	7	Hereditary cancer-predisposing syndrome(LB);not specified(LB);not specified(LB);not specified(LB);Hereditary cancer-predisposing syndrome(LB);not provided(B);Hereditary breast and ovarian cancer syndrome(B)	1/8/2018	-26.4	1	BLB	3
38004	Simple	80358820	A	.	CI	1	4	Hereditary breast and ovarian cancer syndrome(LB);Hereditary cancer-predisposing syndrome(LB);not specified(LB);not provided(US)	1/10/2018	-8.97	1	BLB	3
38005	Simple	80358822	T	.	CI	1	5	Hereditary cancer-predisposing syndrome(US);not specified(LB);Hereditary cancer-predisposing syndrome(LB);not provided(US);Hereditary breast and ovarian cancer syndrome(LB)	12/26/2017	-9.21	1.4	BLB	3
38006	Simple	80358823	G	.	CI	1	6	Hereditary cancer-predisposing syndrome(LB);not specified(LB);not specified(US);not specified(US);not provided(US);Hereditary breast and ovarian cancer syndrome(LB)	12/30/2017	-9.45	1.5	BLB	3
38020	Simple	56191579	C	.	CI	1	8	Hereditary cancer-predisposing syndrome(B);Hereditary breast and ovarian cancer syndrome(US);not specified(LB);not specified(US);not specified(US);Hereditary cancer-predisposing syndrome(LB);not provided(LB);Hereditary breast and ovarian cancer syndrome(LB)	8/17/2017	-18.15	1.375	BLB	3
38021	Simple	56191579	T	.	CI	1	6	Hereditary breast and ovarian cancer syndrome(LB);Hereditary cancer-predisposing syndrome(B);Breast-ovarian cancer, familial 2(LB);not specified(LB);not specified(LB);Hereditary cancer-predisposing syndrome(LB)	1/5/2018	-18.3	1.833333333	BLB	3
38032	Simple	80358866	T	.	CI	1	5	Hereditary cancer-predisposing syndrome(LB);not specified(LB);Hereditary cancer-predisposing syndrome(LB);not provided(US);Hereditary breast and ovarian cancer syndrome(LB)	12/6/2017	-11.7	1	BLB	3
38052	Simple	56019712	T	.	CI	1	6	Hereditary cancer-predisposing syndrome(LB);not specified(LB);not specified(US);Hereditary cancer-predisposing syndrome(LB);not provided(US);Hereditary breast and ovarian cancer syndrome(LB)	12/27/2017	-11.7	1	BLB	3
38063	Simple	80358896	G	.	CI	1	5	not specified(LB);Hereditary cancer-predisposing syndrome(LB);Breast-ovarian cancer, familial 2(US);not provided(US);Hereditary breast and ovarian cancer syndrome(LB)	10/10/2017	-9.27	1	BLB	3
38067	Simple	276174879	-	.	CI	1	4	not specified(US);Hereditary breast and ovarian cancer syndrome(B);not specified(LB);Hereditary cancer-predisposing syndrome(B)	1/2/2018	-15.21	1.25	BLB	3
38068	Simple	81002888	G	.	CI	1	2	Hereditary breast and ovarian cancer syndrome(B);not specified(LB)	11/1/2017	-9	0	BLB	3
38081	Simple	80358932	G	.	CI	1	10	not specified(LB);Fanconi anemia(LB);Hereditary breast and ovarian cancer syndrome(LB);not specified(B);not specified(B);not provided(B);Breast-ovarian cancer, familial 2(LB);Breast-ovarian cancer, familial 2(LB);Hereditary breast and ovarian cancer syndrome(B);Hereditary cancer-predisposing syndrome(LB)	12/27/2017	-37.8	1.7	B	3
38083	Simple	80358941	G	.	CI	1	5	not specified(LB);Hereditary cancer-predisposing syndrome(LB);Breast-ovarian cancer, familial 2(US);Hereditary cancer-predisposing syndrome(LB);Hereditary breast and ovarian cancer syndrome(US)	8/9/2017	-8.97	1.2	BLB	3
38084	Simple	397507382	G	.	CI	1	6	Hereditary cancer-predisposing syndrome(B);Hereditary breast and ovarian cancer syndrome(B);Breast-ovarian cancer, familial 2(US);not specified(LB);not specified(LB);not provided(LB)	2/26/2018	-19.77	1.333333333	BLB	3
38096	Simple	81002852	A	.	CI	1	9	not specified(B);not specified(US);Breast-ovarian cancer, familial 2(LB);Hereditary cancer-predisposing syndrome(US);not specified(B);not specified(LB);not specified(B);Hereditary cancer-predisposing syndrome(B);Hereditary breast and ovarian cancer syndrome(B)	12/28/2017	-32.34	1.888888889	B	3
38097	Simple	81002904	G	.	CI	1	7	not specified(US);Hereditary cancer-predisposing syndrome(B);not specified(US);not specified(US);not specified(US);not provided(US);Hereditary breast and ovarian cancer syndrome(LB)	7/28/2017	-9.18	1.428571429	BLB	3
38100	Simple	80358976	C	.	CI	1	4	Hereditary breast and ovarian cancer syndrome(LB);Hereditary cancer-predisposing syndrome(B);not specified(LB);not provided(US)	12/28/2017	-11.1	1.25	BLB	3
38109	Simple	74047012	T	.	CI	1	6	not specified(LB);Breast-ovarian cancer, familial 2(LB);Hereditary cancer-predisposing syndrome(LB);not specified(LB);not provided(LB);Hereditary breast and ovarian cancer syndrome(LB)	3/5/2018	-15.9	1.833333333	BLB	3
38131	Simple	80359027	A	.	CI	1	10	Hereditary cancer-predisposing syndrome(P);not provided(P);Hereditary cancer-predisposing syndrome(P);not provided(P);Breast-ovarian cancer, familial 2(P);Breast-ovarian cancer, familial 2(P);Hereditary breast and ovarian cancer syndrome(P);Hereditary breast and ovarian cancer syndrome(P);Hereditary breast and ovarian cancer syndrome(P);Breast-ovarian cancer, familial 2(P)	12/20/2017	55.8	1.5	P	3
38134	Simple	28897745	G	.	CI	1	9	Hereditary cancer-predisposing syndrome(B);not specified(LB);Breast-ovarian cancer, familial 2(LB);Hereditary breast and ovarian cancer syndrome(LB);not specified(US);not specified(B);Hereditary cancer-predisposing syndrome(LB);not provided(B);Hereditary breast and ovarian cancer syndrome(B)	1/9/2018	-31.8	1.888888889	B	3
38135	Simple	80359037	G	.	CI	1	5	Hereditary cancer-predisposing syndrome(LB);not specified(LB);Hereditary cancer-predisposing syndrome(LB);not provided(LB);Hereditary breast and ovarian cancer syndrome(US)	1/8/2018	-12	0.8	BLB	3
38136	Simple	80359038	C	.	CI	1	6	Hereditary cancer-predisposing syndrome(LB);not specified(LB);Breast-ovarian cancer, familial 2(LB);not specified(US);not specified(LB);Hereditary breast and ovarian cancer syndrome(LB)	12/21/2017	-14.01	2	BLB	3
38139	Simple	80359055	G	.	CI	1	7	Hereditary cancer-predisposing syndrome(LB);not specified(US);not specified(LB);not specified(LB);not provided(US);Breast-ovarian cancer, familial 2(US);Hereditary breast and ovarian cancer syndrome(B)	12/3/2017	-15.45	1.428571429	BLB	3
38152	Simple	28897705	G	.	CI	1	9	Hereditary cancer-predisposing syndrome(LB);not specified(LB);Breast-ovarian cancer, familial 2(B);not specified(US);not specified(US);not provided(LB);Hereditary breast and ovarian cancer syndrome(LB);Breast-ovarian cancer, familial 2(LB);Breast-ovarian cancer, familial 2(LB)	12/5/2017	-22.77	1.111111111	BLB	3
38163	Simple	81002838	A	.	CI	1	7	not specified(B);Breast-ovarian cancer, familial 2(LB);not specified(US);not specified(LB);Hereditary cancer-predisposing syndrome(LB);not provided(US);Hereditary breast and ovarian cancer syndrome(LB)	12/5/2017	-16.74	1.571428571	BLB	3
38168	Simple	11571747	C	.	CI	1	19	Hereditary breast and ovarian cancer syndrome(B);Breast-ovarian cancer, familial 2(LB);not specified(B);Hereditary cancer-predisposing syndrome(B);not specified(LB);not specified(LB);Breast-ovarian cancer, familial 2(B);Hereditary breast and ovarian cancer syndrome(LB);Fanconi anemia(LB);Hereditary breast and ovarian cancer syndrome(LB);Hereditary breast and ovarian cancer syndrome(B);not specifi…	1/16/2018	-70.47	2.421052632	B	3
38175	Simple	80359122	T	.	CI	1	5	not specified(LB);Hereditary cancer-predisposing syndrome(US);Hereditary cancer-predisposing syndrome(LB);not provided(US);Hereditary breast and ovarian cancer syndrome(LB)	9/11/2017	-9.6	0.6	BLB	3
38176	Simple	766173	G	.	CI	1	6	Hereditary cancer-predisposing syndrome(LB);Breast-ovarian cancer, familial 2(US);not specified(LB);Hereditary cancer-predisposing syndrome(US);not provided(LB);Hereditary breast and ovarian cancer syndrome(US)	12/21/2017	-9.57	1	BLB	3
38180	Simple	80359129	A	.	CI	1	6	Hereditary cancer-predisposing syndrome(LB);not specified(LB);Breast-ovarian cancer, familial 2(US);Hereditary cancer-predisposing syndrome(B);not provided(LB);Hereditary breast and ovarian cancer syndrome(B)	12/6/2017	-20.07	1.333333333	BLB	3
38182	Simple	81002813	A	.	CI	1	3	Breast-ovarian cancer, familial 2(P);Hereditary cancer-predisposing syndrome(LP);Breast-ovarian cancer, familial 2(P)	7/28/2017	14.1	1.333333333	PLP	3
38191	Simple	45457795	G	.	CI	1	7	Hereditary cancer-predisposing syndrome(LB);not specified(LB);not specified(US);Breast-ovarian cancer, familial 2(US);Hereditary cancer-predisposing syndrome(LB);not provided(LB);Hereditary breast and ovarian cancer syndrome(LB)	1/12/2018	-14.22	2.142857143	BLB	3
38194	Simple	80359143	A	.	CI	1	6	Hereditary cancer-predisposing syndrome(LB);not specified(US);Hereditary cancer-predisposing syndrome(LB);not specified(LB);not provided(LB);Hereditary breast and ovarian cancer syndrome(LB)	12/28/2017	-14.1	1.333333333	BLB	3
38199	Simple	587782878	-	.	CI	1	5	Hereditary cancer-predisposing syndrome(B);Hereditary breast and ovarian cancer syndrome(B);Breast-ovarian cancer, familial 2(US);not specified(US);Hereditary cancer-predisposing syndrome(B)	1/5/2018	-17.37	1.4	BLB	3
38200	Simple	80359150	A	.	CI	1	5	Hereditary cancer-predisposing syndrome(LB);not specified(US);not specified(LB);not provided(LB);Hereditary breast and ovarian cancer syndrome(B)	12/9/2017	-14.91	1.4	BLB	3
38201	Simple	80359152	A	.	CI	1	10	Hereditary cancer-predisposing syndrome(LP);not provided(P);Breast-ovarian cancer, familial 2(P);Breast-ovarian cancer, familial 2(LP);Hereditary breast and ovarian cancer syndrome(LP);not provided(P);Hereditary breast and ovarian cancer syndrome(P);Hereditary cancer-predisposing syndrome(P);Hereditary breast and ovarian cancer syndrome(P);Hereditary breast and ovarian cancer syndrome(P)	10/25/2017	47.7	1.5	P	3
38205	Simple	28897755	T	.	CI	1	12	not specified(US);Breast-ovarian cancer, familial 2(LB);Fanconi anemia(LB);Hereditary breast and ovarian cancer syndrome(LB);not specified(US);not specified(B);not provided(LB);Hereditary cancer-predisposing syndrome(LB);Breast-ovarian cancer, familial 2(B);Breast-ovarian cancer, familial 2(B);Hereditary breast and ovarian cancer syndrome(B);Hereditary cancer-predisposing syndrome(B)	12/27/2017	-40.2	1.75	B	3
38211	Simple	80359165	C	.	CI	1	7	Hereditary breast and ovarian cancer syndrome(LB);Hereditary cancer-predisposing syndrome(LB);not specified(US);not specified(US);Hereditary cancer-predisposing syndrome(LB);not provided(LB);Breast-ovarian cancer, familial 2(US)	12/17/2017	-12.18	1.714285714	BLB	3
38217	Simple	80359171	A	.	CI	1	6	Hereditary cancer-predisposing syndrome(LB);not specified(US);not specified(LB);not specified(US);Hereditary cancer-predisposing syndrome(LB);Hereditary breast and ovarian cancer syndrome(LB)	12/3/2017	-12.27	1	BLB	3
38222	Simple	80359189	C	.	CI	1	5	Hereditary cancer-predisposing syndrome(LB);not specified(LB);Hereditary cancer-predisposing syndrome(LB);not provided(US);Hereditary breast and ovarian cancer syndrome(LB)	12/5/2017	-11.67	1.2	BLB	3
38224	Simple	397507423	C	.	CI	1	6	not specified(LB);not specified(LB);not specified(LB);Hereditary cancer-predisposing syndrome(US);Hereditary breast and ovarian cancer syndrome(US);not provided(LB)	1/9/2018	-11.7	1.166666667	BLB	3
38233	Simple	28897759	T	.	CI	1	12	Hereditary cancer-predisposing syndrome(P);not specified(US);not provided(P);Breast-ovarian cancer, familial 2(P);Hereditary breast and ovarian cancer syndrome(P);Breast-ovarian cancer, familial 2(P);not provided(P);Breast-ovarian cancer, familial 2(LP);Hereditary cancer-predisposing syndrome(P);Hereditary breast and ovarian cancer syndrome(P);Hereditary breast and ovarian cancer syndrome(P);Brea…	12/19/2017	57.96	1	P	3
38241	Simple	79483201	A	.	CI	1	9	Hereditary cancer-predisposing syndrome(B);not specified(B);Breast-ovarian cancer, familial 2(LB);Breast-ovarian cancer, familial 2(LB);Fanconi anemia(LB);Hereditary breast and ovarian cancer syndrome(LB);not specified(LB);Hereditary cancer-predisposing syndrome(LB);Hereditary breast and ovarian cancer syndrome(B)	1/12/2018	-33.3	1.666666667	B	3
38242	Simple	61757642	T	.	CI	1	9	Hereditary cancer-predisposing syndrome(US);not specified(US);not specified(US);Breast-ovarian cancer, familial 2(US);not specified(US);Hereditary breast and ovarian cancer syndrome(B);not specified(US);Breast-ovarian cancer, familial 2(LB);Breast-ovarian cancer, familial 2(LB)	12/30/2017	-13.02	1.555555556	BLB	3
38243	Simple	81002867	C	.	CI	1	6	not specified(B);Breast-ovarian cancer, familial 2(LB);not specified(B);Hereditary cancer-predisposing syndrome(B);not provided(B);Hereditary breast and ovarian cancer syndrome(B)	12/5/2017	-30	1.833333333	B	3
38248	Simple	55939572	C	.	CI	1	6	not specified(B);Hereditary cancer-predisposing syndrome(B);Breast-ovarian cancer, familial 2(LB);not specified(LB);Hereditary cancer-predisposing syndrome(LB);Hereditary breast and ovarian cancer syndrome(B)	12/27/2017	-23.4	2.166666667	BLB	3
38250	Simple	28897760	A	.	CI	1	6	Hereditary cancer-predisposing syndrome(LB);not specified(LB);Breast-ovarian cancer, familial 2(US);not specified(US);Hereditary cancer-predisposing syndrome(LB);Hereditary breast and ovarian cancer syndrome(LB)	1/13/2018	-12.27	1	BLB	3
38251	Simple	80359228	G	.	CI	1	7	Hereditary breast and ovarian cancer syndrome(B);Hereditary cancer-predisposing syndrome(B);not specified(LB);not specified(US);not specified(B);not specified(LB);not provided(LB)	12/7/2017	-24.9	1.142857143	BLB	3
38257	Simple	55775473	C	.	CI	1	6	Hereditary breast and ovarian cancer syndrome(B);not specified(LB);Hereditary cancer-predisposing syndrome(LB);Breast-ovarian cancer, familial 2(LB);Breast-ovarian cancer, familial 2(LB);not specified(LB)	1/16/2018	-19.5	1.5	BLB	3
38258	Simple	11571640	C	.	CI	1	9	Hereditary breast and ovarian cancer syndrome(B);not specified(LB);Hereditary cancer-predisposing syndrome(B);Breast-ovarian cancer, familial 2(LB);Breast-ovarian cancer, familial 2(US);not specified(LB);not specified(US);Hereditary cancer-predisposing syndrome(LB);not provided(LB)	11/7/2017	-25.68	1.666666667	BLB	3
38298	Simple	13073139	A	.	CI	1	5	Biotinidase deficiency(P);not provided(P);not provided(P);Biotinidase deficiency(P);Biotinidase deficiency(US)	5/18/2017	21.3	1.8	P	3
38327	Simple	116474260	T	.	CI	1	4	Hyperekplexia(LB);not specified(LB);Hyperekplexia hereditary(B);Hyperekplexia hereditary(B)	12/28/2017	-16.5	1.5	BLB	3
38340	Simple	202247790	-	.	CI	1	4	Merosin deficient congenital muscular dystrophy(P);not specified(US);not provided(P);Laminin alpha 2-related dystrophy(P)	1/3/2018	15.93	1.75	P	3
38482	Simple	397514333	C	.	CI	1	3	not specified(LB);not specified(US);Biotinidase deficiency(B)	9/22/2017	-9.27	1	BLB	3
38794	Simple	28383481	A	.	CI	1	4	Renal carnitine transport defect(P);not provided(P);Renal carnitine transport defect(P);Renal carnitine transport defect(LB)	1/3/2018	12.6	1.75	PLP	3
38863	Simple	61735045	A	.	CI	1	8	Ehlers-Danlos syndrome, type 7A(LB);not specified(B);Ehlers-Danlos syndrome, classic type(B);not specified(B);not provided(B);Cardiovascular phenotype(B);not specified(B);not specified(B)	8/2/2017	-39.6	2	B	3
38888	Simple	3087425	T	.	CI	1	2	not specified(B);Werner syndrome(B)	1/4/2018	-10.8	1.5	BLB	3
38915	Simple	199422321	A	.	CI	1	3	not specified(LB);Revesz syndrome(LB);Dyskeratosis Congenita, Dominant(LB)	6/14/2016	-8.7	1.333333333	BLB	3
38916	Simple	142777869	T	.	CI	1	3	Revesz syndrome(LB);Dyskeratosis Congenita, Dominant(LB);Dyskeratosis congenita(B)	10/20/2017	-12	0.666666667	BLB	3
39020	Simple	7958709	G	.	CI	1	3	Mucolipidosis, Type III Alpha/Beta(LB);Mucolipidosis, Type II(LB);not provided(LB)	1/24/2017	-9	1	BLB	3
39121	Simple	35719940	T	.	CI	1	6	Idiopathic fibrosing alveolitis, chronic form(B);Dyskeratosis congenita, autosomal dominant, 2(B);Aplastic anemia(LB);Idiopathic fibrosing alveolitis, chronic form(LB);Dyskeratosis Congenita, Recessive(LB);not specified(US);not specified(B)	8/21/2017	-21.3	0.833333333	BLB	3
39125	Simple	61748181	T	.	CI	1	6	Dyskeratosis Congenita, Recessive(B);Idiopathic fibrosing alveolitis, chronic form(B);Aplastic anemia(B);Idiopathic fibrosing alveolitis, chronic form(B);Dyskeratosis congenita, autosomal dominant, 2(B);not specified(B);not specified(B)	8/11/2017	-33.6	1.5	B	3
39134	Simple	2256408	G	.	CI	1	2	not specified(B);Parkinson disease 8, autosomal dominant(B)	1/30/2017	-12	1	BLB	3
39163	Simple	78365431	T	.	CI	1	2	Parkinson disease 8, autosomal dominant(LB);Parkinson disease 8, autosomal dominant(B)	11/17/2017	-9	0.5	BLB	3
39193	Simple	33958906	T	.	CI	1	2	Parkinson disease 8, autosomal dominant(LB);Parkinson disease 8, autosomal dominant(B)	3/10/2017	-9	1	BLB	3
39200	Simple	35303786	C	.	CI	1	2	Parkinson disease 8, autosomal dominant(LB);Parkinson disease 8, autosomal dominant(B)	9/25/2017	-9	0.5	BLB	3
39221	Simple	33995883	G	.	CI	1	2	Parkinson disease 8, autosomal dominant(LB);Parkinson disease 8, autosomal dominant(B)	7/27/2017	-9	0.5	BLB	3
39267	Simple	1055138	G	.	CI	1	3	not specified(B);Bietti crystalline corneoretinal dystrophy(B);Corneal Dystrophy, Recessive(B)	6/14/2016	-16.2	2	BLB	3
39271	Simple	207482233	GC	.	CI	1	4	Bietti crystalline corneoretinal dystrophy(P);Corneal Dystrophy, Recessive(US);Bietti crystalline corneoretinal dystrophy(P);Bietti crystalline corneoretinal dystrophy(P)	2/6/2017	17.7	1	P	3
39286	Simple	141686314	T	.	CI	1	4	not provided(LB);not specified(LB);Dyskeratosis congenita autosomal dominant(B);not specified(B)	1/13/2018	-17.7	1	BLB	3
39466	Simple	117671123	T	.	CI	1	8	not specified(B);not specified(B);not specified(B);Myofibrillar myopathy, BAG3-related(B);Myofibrillar myopathy, BAG3-related(B);Dilated cardiomyopathy 1HH(B);Myofibrillar Myopathy, Dominant(LB);not provided(B);Cardiovascular phenotype(B)	1/3/2018	-41.4	1.375	B	3
39486	Simple	4426527	G	.	CI	1	2	not specified(B);Primary hyperoxaluria(LB)	6/26/2016	-9	1	BLB	3
39585	Simple	151266052	T	.	CI	1	3	Mitochondrial complex II deficiency(LB);Paragangliomas 5(LB);Hereditary cancer-predisposing syndrome(LB);not specified(LB)	1/5/2018	-9	0	BLB	3
40223	Simple	144467873	A	.	CI	1	4	Hypercholesterolemia, autosomal dominant, type B(P);Hypobetalipoproteinemia, familial, 1(P);not provided(P);Familial hypercholesterolemia(US);Familial hypercholesterolemia(P)	11/15/2017	17.73	0.75	P	3
40421	Simple	2229073	T	.	CI	1	4	not specified(LB);not specified(US);Rasopathy(B);Noonan-Like Syndrome Disorder(LB)	2/15/2018	-12.21	1.25	BLB	3
41502	Simple	143638171	C	.	CI	1	11	Hereditary cancer-predisposing syndrome(B);Familial adenomatous polyposis 1(B);Familial multiple polyposis syndrome(US);APC-Associated Polyposis Disorders(LB);not specified(B);not specified(B);not provided(LB);Hereditary cancer-predisposing syndrome(B);not specified(B);not specified(LB);not provided(LB)	1/10/2018	-44.04	1.636363636	B	3
41505	Simple	150973053	G	.	CI	1	4	Familial adenomatous polyposis 1(B);Hereditary cancer-predisposing syndrome(LB);not specified(LB);not provided(LB)	1/4/2018	-15	0.25	BLB	3
41509	Simple	141576417	G	.	CI	1	6	Familial adenomatous polyposis 1(B);Hereditary cancer-predisposing syndrome(B);not specified(LB);Hereditary cancer-predisposing syndrome(LB);not specified(B);not provided(LB)	1/31/2018	-26.4	0.833333333	BLB	3
41511	Simple	34919187	T	.	CI	1	7	not specified(LB);Familial adenomatous polyposis 1(B);Hereditary cancer-predisposing syndrome(LB);Familial adenomatous polyposis(LB);APC-Associated Polyposis Disorders(LB);not specified(LB);not specified(LB)	1/9/2018	-22.8	1.142857143	BLB	3
41512	Simple	200756935	T	.	CI	1	6	Hereditary cancer-predisposing syndrome(LB);Familial adenomatous polyposis 1(B);not specified(US);not specified(LB);Desmoid disease, hereditary(US);Carcinoma of colon(US);Familial adenomatous polyposis 1(US);Neoplasm of stomach(US);Hepatocellular carcinoma(US);Hereditary cancer-predisposing syndrome(US)	1/12/2018	-12.9	0.666666667	BLB	3
41519	Simple	75870842	T	.	CI	1	6	not specified(LB);Hereditary cancer-predisposing syndrome(LB);Familial adenomatous polyposis 1(LB);not specified(US);not provided(LB);not specified(US)	12/5/2017	-12.45	1.833333333	BLB	3
41520	Simple	144056494	C	.	CI	1	8	Hereditary cancer-predisposing syndrome(B);not specified(US);Familial adenomatous polyposis 1(US);not specified(US);not specified(US);not specified(US);Hereditary cancer-predisposing syndrome(US);not provided(LB)	1/11/2018	-9.3	1.125	BLB	3
41521	Simple	147655929	T	.	CI	1	5	Hereditary cancer-predisposing syndrome(B);not specified(LB);Familial adenomatous polyposis 1(B);Colorectal cancer, susceptibility to(US);Hereditary cancer-predisposing syndrome(LB)	12/21/2017	-17.67	1	BLB	3
41523	Simple	148725540	G	.	CI	1	6	Hereditary cancer-predisposing syndrome(B);Familial adenomatous polyposis 1(B);APC-Associated Polyposis Disorders(LB);Familial adenomatous polyposis 1(US);Hereditary cancer-predisposing syndrome(LB);not specified(LB)	12/24/2017	-19.77	1.333333333	BLB	3
41525	Simple	201629780	G	.	CI	1	5	Hereditary cancer-predisposing syndrome(B);Familial adenomatous polyposis 1(B);not specified(LB);not specified(LB);not provided(B)	12/27/2017	-21.6	1.8	BLB	3
41526	Simple	140493115	G	.	CI	1	4	Familial adenomatous polyposis 1(B);Hereditary cancer-predisposing syndrome(B);not specified(LB);Hereditary cancer-predisposing syndrome(LB)	1/9/2018	-16.5	1.25	BLB	3
41527	Simple	386833391	-	.	CI	1	9	Familial adenomatous polyposis 1(B);Familial multiple polyposis syndrome(B);APC-Associated Polyposis Disorders(LB);not specified(LB);Hereditary cancer-predisposing syndrome(B);not specified(LB);Hereditary cancer-predisposing syndrome(B);not provided(B);not specified(B)	1/11/2018	-42.6	1.222222222	B	3
41534	Simple	148878262	T	.	CI	1	7	Hereditary cancer-predisposing syndrome(B);not specified(US);Familial adenomatous polyposis 1(US);Familial adenomatous polyposis 1(US);not specified(LB);not specified(US);not specified(US)	1/11/2018	-9.3	1.142857143	BLB	3
41539	Simple	80358403	T	.	CI	1	3	Hereditary breast and ovarian cancer syndrome(LB);Hereditary cancer-predisposing syndrome(LB);not specified(LB)	12/12/2017	-8.7	0.666666667	BLB	3
41542	Simple	28897708	C	.	CI	1	18	Breast-ovarian cancer, familial 2(LB);Hereditary cancer-predisposing syndrome(B);Neoplasm of the breast(LB);not specified(LB);not specified(LB);Breast-ovarian cancer, familial 2(LB);Hereditary breast and ovarian cancer syndrome(LB);Hereditary breast and ovarian cancer syndrome(LB);Fanconi anemia(LB);Hereditary breast and ovarian cancer syndrome(B);not specified(US);not specified(B);not specified(…	1/5/2018	-59.7	2.055555556	B	3
41543	Simple	28897710	G	.	CI	1	14	not specified(B);not specified(B);Breast-ovarian cancer, familial 2(B);Hereditary breast and ovarian cancer syndrome(LB);not specified(LB);not specified(B);not specified(B);Hereditary cancer-predisposing syndrome(LB);Hereditary breast and ovarian cancer syndrome(B);Familial cancer of breast(B);Breast-ovarian cancer, familial 2(LB);Hereditary cancer-predisposing syndrome(B);Breast-ovarian cancer, …	1/9/2018	-60	2.571428571	B	3
41551	Simple	80358703	C	.	CI	1	4	Hereditary breast and ovarian cancer syndrome(B);Hereditary cancer-predisposing syndrome(B);not specified(LB);not specified(B)	1/5/2018	-18	1.75	BLB	3
41559	Simple	55794205	T	.	CI	1	13	Hereditary cancer-predisposing syndrome(B);not specified(LB);not specified(B);Breast-ovarian cancer, familial 2(LB);Breast-ovarian cancer, familial 2(B);Hereditary breast and ovarian cancer syndrome(LB);Fanconi anemia(LB);Hereditary breast and ovarian cancer syndrome(B);not specified(B);Hereditary cancer-predisposing syndrome(LB);Breast-ovarian cancer, familial 2(LB);Breast-ovarian cancer, famili…	12/25/2017	-49.5	1.923076923	B	3
41560	Simple	79456940	A	.	CI	1	9	Hereditary cancer-predisposing syndrome(LB);not specified(LB);Neoplasm of the breast(US);Fanconi anemia(LB);Hereditary breast and ovarian cancer syndrome(LB);not specified(B);not provided(LB);not provided(LB);Hereditary breast and ovarian cancer syndrome(B)	12/29/2017	-28.17	1.444444444	B	3
41563	Simple	55716624	T	.	CI	1	12	Hereditary cancer-predisposing syndrome(LB);Breast and/or ovarian cancer(US);not specified(US);not specified(US);not specified(US);Breast-ovarian cancer, familial 2(US);not specified(US);not specified(US);not specified(US);not provided(B);Hereditary breast and ovarian cancer syndrome(B);not specified(LB)	1/30/2018	-19.23	1.75	BLB	3
41568	Simple	80359128	A	.	CI	1	6	Hereditary cancer-predisposing syndrome(LB);Breast-ovarian cancer, familial 2(US);not specified(LB);not specified(LB);not provided(US);Hereditary breast and ovarian cancer syndrome(LB)	12/22/2017	-10.74	2	BLB	3
41579	Simple	116150891	A	.	CI	1	5	not specified(B);Hereditary cutaneous melanoma(B);Hereditary cancer-predisposing syndrome(LB);Melanoma-pancreatic cancer syndrome(LB);not specified(LB)	1/13/2018	-21	0.6	BLB	3
41585	Simple	369802820	C	.	CI	1	4	Multiple cutaneous leiomyomas(LB);Multiple Cutaneous and Uterine Leiomyomas(LB);Fumarase deficiency(LB);Fumarase deficiency(US)	1/2/2018	-9.3	0.75	BLB	3
41610	Simple	201315884	C	.	CI	1	3	Renal cell carcinoma, papillary, 1(B);not specified(LB);Hereditary cancer-predisposing syndrome(LB)	1/5/2018	-12	0.333333333	BLB	3
41623	Simple	34589476	T	.	CI	1	7	Renal cell carcinoma, papillary, 1(B);Hereditary cancer-predisposing syndrome(LB);Renal cell carcinoma, papillary, 1(LB);not provided(LB);not specified(US);not specified(LB);not specified(US)	1/9/2018	-18.51	1	BLB	3
41624	Simple	56391007	T	.	CI	1	8	Renal cell carcinoma, papillary, 1(B);Hereditary cancer-predisposing syndrome(B);Congenital diaphragmatic hernia(US);Hereditary cancer-predisposing syndrome(US);not specified(US);Renal cell carcinoma, papillary, 1(LB);not specified(B);not provided(B)	1/10/2018	-26.49	2	BLB	3
41628	Simple	200861145	A	.	CI	1	3	Renal cell carcinoma, papillary, 1(LB);Hereditary cancer-predisposing syndrome(LB);not specified(LB)	1/5/2018	-9	0	BLB	3
41629	Simple	35225896	G	.	CI	1	6	not specified(B);Renal cell carcinoma, papillary, 1(B);Hereditary cancer-predisposing syndrome(B);Renal cell carcinoma, papillary, 1(LB);not specified(LB);not specified(LB)	1/4/2018	-23.4	1.666666667	BLB	3
41630	Simple	201467281	G	.	CI	1	3	Renal cell carcinoma, papillary, 1(B);Hereditary cancer-predisposing syndrome(US);not specified(LB)	1/10/2018	-9.3	0.333333333	BLB	3
41648	Simple	202145681	A	.	CI	1	4	Hereditary cancer-predisposing syndrome(LB);Hereditary nonpolyposis colon cancer(B);not specified(LB);Hereditary cancer-predisposing syndrome(LB)	1/8/2018	-14.7	0.75	BLB	3
41652	Simple	202026056	T	.	CI	1	5	not specified(LB);Hereditary nonpolyposis colon cancer(B);Hereditary cancer-predisposing syndrome(B);not specified(LB);Hereditary cancer-predisposing syndrome(US)	12/6/2017	-17.7	0.6	BLB	3
41654	Simple	149258400	A	.	CI	1	3	Gorlin syndrome(B);not specified(B);Hereditary cancer-predisposing syndrome(LB)	1/18/2018	-14.4	1	BLB	3
41656	Simple	138154222	T	.	CI	1	5	Gorlin syndrome(LB);Holoprosencephaly sequence(LB);Gorlin syndrome(B);Hereditary cancer-predisposing syndrome(LB);not provided(LB)	1/2/2018	-18	0.6	BLB	3
41660	Simple	113663584	T	.	CI	1	4	Gorlin syndrome(LB);not specified(LB);not provided(LB);Hereditary cancer-predisposing syndrome(LB)	3/8/2018	-12	0.25	BLB	3
41666	Simple	143464326	A	.	CI	1	5	Gorlin syndrome(B);Holoprosencephaly sequence(LB);Gorlin syndrome(LB);Hereditary cancer-predisposing syndrome(LB);not specified(LB)	12/29/2017	-18	0.6	BLB	3
41667	Simple	56023271	T	.	CI	1	5	Gorlin syndrome(B);Gorlin syndrome(LB);Holoprosencephaly sequence(LB);not specified(B);Hereditary cancer-predisposing syndrome(LB)	12/29/2017	-20.4	1	BLB	3
41669	Simple	17881753	T	.	CI	1	3	Hereditary cancer-predisposing syndrome(LB);Neurofibromatosis, type 1(B);not specified(LB)	1/4/2018	-11.7	0.666666667	BLB	3
41672	Simple	147327414	G	.	CI	1	9	Hereditary cancer-predisposing syndrome(B);Neurofibromatosis, type 1(B);Neurofibromatosis-Noonan syndrome(LB);Neurofibromatosis, type 1(LB);Neurofibromatosis, familial spinal(LB);Caf??-au-lait macules with pulmonary stenosis(LB);not specified(B);not specified(B);not specified(B)	1/12/2018	-40.8	1.111111111	B	3
41675	Simple	148736217	T	.	CI	1	4	Hereditary cancer-predisposing syndrome(LB);Neurofibromatosis, type 1(B);not specified(B);not specified(LB)	1/2/2018	-17.7	0.5	BLB	3
41678	Simple	148154172	T	.	CI	1	3	Hereditary cancer-predisposing syndrome(LB);Neurofibromatosis, type 1(B);not specified(B)	2/5/2018	-14.7	0.666666667	BLB	3
41686	Simple	118203481	A	.	CI	1	6	not specified(LB);Tuberous sclerosis 1(B);Focal cortical dysplasia type II(LB);Tuberous sclerosis syndrome(LB);not specified(B);Hereditary cancer-predisposing syndrome(LB)	1/31/2018	-23.4	1	BLB	3
41687	Simple	118203493	T	.	CI	1	5	Hereditary cancer-predisposing syndrome(LB);Tuberous sclerosis syndrome(LB);Focal cortical dysplasia type II(LB);not specified(B);Tuberous sclerosis 1(B)	1/12/2018	-21	0.4	BLB	3
41690	Simple	118203532	C	.	CI	1	6	not specified(LB);Tuberous sclerosis 1(B);not specified(LB);Tuberous sclerosis syndrome(LB);Focal cortical dysplasia type II(LB);Hereditary cancer-predisposing syndrome(LB)	1/24/2018	-21	0.5	BLB	3
41691	Simple	118203553	C	.	CI	1	3	not specified(LB);Hereditary cancer-predisposing syndrome(LB);Tuberous sclerosis 1(B)	12/24/2017	-11.7	1	BLB	3
41692	Simple	75820036	C	.	CI	1	6	not specified(B);Tuberous sclerosis 1(US);Tuberous sclerosis 1(B);not specified(LB);not specified(B);Hereditary cancer-predisposing syndrome(B)	1/15/2018	-23.97	2	BLB	3
41694	Simple	199755731	T	.	CI	1	6	Hereditary cancer-predisposing syndrome(LB);not specified(LB);Tuberous sclerosis 1(B);Focal cortical dysplasia type II(LB);Tuberous sclerosis syndrome(LB);Lymphangiomyomatosis(US);Tuberous sclerosis 1(US);Focal cortical dysplasia type II(US)	12/22/2017	-18.3	0.5	BLB	3
41695	Simple	76801599	C	.	CI	1	5	Tuberous sclerosis 1(B);Tuberous sclerosis syndrome(LB);Focal cortical dysplasia type II(LB);Hereditary cancer-predisposing syndrome(US);not specified(LB)	12/8/2017	-15.3	0.6	BLB	3
41696	Simple	118203742	T	.	CI	1	8	not specified(B);Hereditary cancer-predisposing syndrome(B);not specified(US);Tuberous sclerosis 1(B);not specified(LB);Focal cortical dysplasia type II(LB);Tuberous sclerosis syndrome(LB);not provided(B)	1/12/2018	-29.94	1.875	B	3
41709	Simple	201671325	T	.	CI	1	9	not specified(LB);Hereditary cancer-predisposing syndrome(LB);Hereditary nonpolyposis colon cancer(LB);Lynch syndrome(US);Lynch syndrome(US);Hereditary nonpolyposis colorectal cancer type 4(US);not specified(B);Turcot syndrome(US);Hereditary nonpolyposis colorectal cancer type 4(US);not provided(US)	1/15/2018	-16.41	1.111111111	BLB	3
41714	Simple	201343342	G	.	CI	1	8	not specified(US);Hereditary nonpolyposis colon cancer(B);Hereditary cancer-predisposing syndrome(LB);Lynch syndrome(US);Hereditary cancer-predisposing syndrome(US);not specified(US);Turcot syndrome(US);Hereditary nonpolyposis colorectal cancer type 4(US);not provided(US)	1/9/2018	-10.77	0.875	BLB	3
41721	Simple	146176004	G	.	CI	1	6	Hereditary nonpolyposis colon cancer(B);Hereditary cancer-predisposing syndrome(LB);Lynch syndrome(US);Hereditary cancer-predisposing syndrome(LB);not provided(US);not specified(LB)	1/13/2018	-15.3	0.666666667	BLB	3
41722	Simple	139438201	C	.	CI	1	7	not specified(LB);Hereditary cancer-predisposing syndrome(LB);Hereditary nonpolyposis colon cancer(B);not specified(US);not specified(LB);Hereditary cancer-predisposing syndrome(LB);not provided(LB)	1/20/2018	-21	0.857142857	BLB	3
41724	Simple	150195368	T	.	CI	1	5	not specified(US);Hereditary cancer-predisposing syndrome(B);Tuberous sclerosis 2(B);not specified(LB);not specified(LB)	3/7/2018	-17.61	1.4	BLB	3
41726	Simple	45484298	A	.	CI	1	10	not specified(LB);Tuberous sclerosis 2(B);Tuberous sclerosis 2(US);not specified(LB);Tuberous sclerosis syndrome(LB);Tuberous sclerosis 2(US);not specified(LB);not provided(LB);not specified(LB);Hereditary cancer-predisposing syndrome(LB)	1/10/2018	-26.64	1	BLB	3
41727	Simple	45486591	T	.	CI	1	4	not specified(US);Tuberous sclerosis 2(B);not specified(LB);Hereditary cancer-predisposing syndrome(LB)	11/30/2017	-11.94	1.5	BLB	3
41731	Simple	45509392	A	.	CI	1	3	not specified(LB);Tuberous sclerosis 2(B);Hereditary cancer-predisposing syndrome(LB)	1/7/2018	-12	0.333333333	BLB	3
41732	Simple	45517238	A	.	CI	1	7	Hereditary cancer-predisposing syndrome(LB);not specified(LB);not specified(B);Tuberous sclerosis 2(B);not provided(LB);not specified(US);not specified(LB)	1/9/2018	-23.37	1.285714286	BLB	3
41733	Simple	45517294	A	.	CI	1	4	Tuberous sclerosis syndrome(US);Hereditary cancer-predisposing syndrome(LB);not specified(LB);Tuberous sclerosis 2(B)	1/23/2018	-12.21	1.25	BLB	3
41735	Simple	45478595	T	.	CI	1	3	not specified(B);Tuberous sclerosis 2(B);Hereditary cancer-predisposing syndrome(B)	12/26/2017	-17.4	1	BLB	3
41747	Simple	200140994	A	.	CI	1	3	Tuberous sclerosis 2(B);not specified(LB);Hereditary cancer-predisposing syndrome(LB)	12/27/2017	-11.7	0.666666667	BLB	3
41748	Simple	45517423	T	.	CI	1	8	Hereditary cancer-predisposing syndrome(LB);not specified(LB);not specified(B);not specified(US);Tuberous sclerosis 2(B);Tuberous sclerosis syndrome(LB);not provided(LB);not specified(LB)	1/12/2018	-25.47	1.5	BLB	3
41751	Simple	35352891	A	.	CI	1	7	MYH-associated polyposis(LB);not specified(LB);Hereditary cancer-predisposing syndrome(LB);MYH-associated polyposis(LB);Hereditary cancer-predisposing syndrome(US);not specified(LB);Hereditary cancer-predisposing syndrome(B)	1/20/2018	-19.8	1.285714286	BLB	3
41752	Simple	144079536	T	.	CI	1	7	not specified(US);MYH-associated polyposis(LB);Hereditary cancer-predisposing syndrome(B);Hereditary cancer-predisposing syndrome(US);not specified(LB);Hereditary cancer-predisposing syndrome(US);not provided(US)	1/9/2018	-11.37	1.428571429	BLB	3
41759	Simple	79777494	A	.	CI	1	7	MYH-associated polyposis(B);Hereditary cancer-predisposing syndrome(B);not specified(US);MYH-associated polyposis(US);not specified(B);not specified(US);not provided(B)	1/9/2018	-24.18	1.285714286	BLB	3
41763	Simple	75321043	T	.	CI	1	8	MYH-associated polyposis(B);Hereditary cancer-predisposing syndrome(B);not specified(US);MYH-associated polyposis(US);not specified(B);not specified(US);Hereditary cancer-predisposing syndrome(B);not provided(B)	1/9/2018	-30.18	1.25	B	3
41766	Simple	77542170	C	.	CI	1	7	MYH-associated polyposis(LP);Hereditary cancer-predisposing syndrome(US);not provided(LP);not specified(US);MYH-associated polyposis(P);not provided(LP);not provided(US)	1/9/2018	13.5	0.857142857	PLP	3
41779	Simple	140592056	A	.	CI	1	7	not specified(LB);Juvenile polyposis syndrome(B);Hereditary cancer-predisposing syndrome(LB);Juvenile Polyposis(LB);Hereditary cancer-predisposing syndrome(LB);not specified(US);not provided(B)	1/9/2018	-24	0.857142857	BLB	3
41783	Simple	35187787	A	.	CI	1	7	not specified(B);Hereditary diffuse gastric cancer(B);Hereditary cancer-predisposing syndrome(B);Hereditary cancer-predisposing syndrome(B);Hereditary diffuse gastric cancer(LB);not provided(LB);Hereditary cancer-predisposing syndrome(LB)	1/13/2018	-30.6	1.428571429	B	3
41787	Simple	142822590	A	.	CI	1	7	not specified(LB);Hereditary diffuse gastric cancer(B);Hereditary cancer-predisposing syndrome(LB);Hereditary diffuse gastric cancer(LB);Colon cancer(US);Hereditary cancer-predisposing syndrome(LB);not provided(US)	2/28/2018	-18.24	1.142857143	BLB	3
41788	Simple	149755320	G	.	CI	1	8	not specified(LB);Juvenile polyposis syndrome(LB);Cardiovascular phenotype(LB);Osler hemorrhagic telangiectasia syndrome(LB);Juvenile Polyposis(LB);Myhre syndrome(LB);not specified(LB);not specified(LB)	12/27/2017	-24	0.625	BLB	3
41789	Simple	140743238	T	.	CI	1	7	Hereditary cancer-predisposing syndrome(LB);Juvenile polyposis syndrome(LB);not specified(US);Juvenile polyposis syndrome(US);not specified(LB);not specified(LB);not provided(LB)	12/24/2017	-15.54	0.857142857	BLB	3
41790	Simple	77524207	A	.	CI	1	3	Gastrointestinal stroma tumor(LB);Idiopathic hypereosinophilic syndrome(LB);Gastrointestinal stroma tumor(B)	1/13/2018	-12	0.666666667	BLB	3
41800	Simple	149951350	G	.	CI	1	3	Gastrointestinal stroma tumor(LB);Gastrointestinal stroma tumor(LB);Idiopathic hypereosinophilic syndrome(LB)	12/30/2017	-9	0.666666667	BLB	3
41801	Simple	139913632	T	.	CI	1	3	Gastrointestinal stroma tumor(B);Idiopathic hypereosinophilic syndrome(LB);Gastrointestinal stroma tumor(LB)	1/12/2018	-12	0.666666667	BLB	3
41804	Simple	80357024	C	.	CI	1	5	Hereditary cancer-predisposing syndrome(LB);not specified(LB);not specified(US);not provided(US);Hereditary breast and ovarian cancer syndrome(LB)	1/9/2018	-9.3	0.6	BLB	3
41831	Simple	80357087	A	.	CI	1	10	not specified(LB);Breast-ovarian cancer, familial 1(LB);Breast carcinoma(US);not specified(US);not specified(LB);not specified(LB);Hereditary cancer-predisposing syndrome(LB);not provided(B);Hereditary breast and ovarian cancer syndrome(B);Hereditary cancer-predisposing syndrome(LB)	12/27/2017	-28.77	1.4	B	3
41837	Simple	144867876	T	.	CI	1	5	Hereditary Paraganglioma-Pheochromocytoma Syndromes(LB);Pheochromocytoma(LB);not specified(LB);not specified(LB);Hereditary cancer-predisposing syndrome(LB)	1/3/2018	-15	0.6	BLB	3
41839	Simple	192489011	A	.	CI	1	7	Multiple endocrine neoplasia, type 2(B);Pheochromocytoma(LB);Multiple endocrine neoplasia(LB);Renal adysplasia(LB);Hirschsprung Disease, Dominant(LB);not provided(LB);Hereditary cancer-predisposing syndrome(B)	1/8/2018	-25.8	1.142857143	BLB	3
41846	Simple	35118262	A	.	CI	1	6	Hereditary cancer-predisposing syndrome(B);Multiple endocrine neoplasia, type 2(B);Hirschsprung disease 1(LB);Hirschsprung Disease, Dominant(LB);not specified(LB);not specified(LB)	1/10/2018	-23.4	0.833333333	BLB	3
41852	Simple	2959656	T	.	CI	1	4	not specified(B);Primary hyperparathyroidism(US);Multiple endocrine neoplasia, type 1(B);not specified(B)	1/16/2018	-16.44	2	BLB	3
41856	Simple	199643834	C	.	CI	1	3	not specified(LB);Multiple fibrofolliculomas(LB);Hereditary cancer-predisposing syndrome(LB)	1/17/2018	-9	0	BLB	3
41863	Simple	143483053	T	.	CI	1	5	Hereditary cancer-predisposing syndrome(LB);Multiple fibrofolliculomas(B);Spontaneous pneumothorax(LB);Multiple fibrofolliculomas(LB);not specified(LB)	12/15/2017	-18	0.6	BLB	3
41890	Simple	200533370	C	.	CI	1	5	not specified(B);not specified(US);not specified(B);not provided(B);Epilepsy, X-linked, with variable learning disabilities and behavior disorders(B)	12/18/2017	-23.07	1.2	BLB	3
41910	Simple	147012990	C	.	CI	1	8	not specified(US);Malignant hyperthermia susceptibility(LB);Central core disease(LB);Multiminicore Disease(LB);Neuromuscular disease, congenital, with uniform type 1 fiber(LB);not specified(LB);RYR1-Related Disorders(LB);Malignant hyperthermia, susceptibility to, 1(US)	12/27/2017	-18.18	1.5	BLB	3
41926	Simple	150516929	T	.	CI	1	8	not specified(US);not specified(US);not specified(US);Posterior polar cataract(LB);Myofibrillar Myopathy, Dominant(LB);Alpha-B crystallinopathy(LB);Dilated cardiomyopathy 1II(LB);Cardiovascular phenotype(LB)	12/4/2017	-15.78	1.25	BLB	3
42094	Simple	200796606	G	.	CI	1	3	Hereditary cancer-predisposing syndrome(P);not provided(LP);Fumarase deficiency(P)	4/5/2018	15	0.333333333	P	3
42095	Simple	367543046	TTTTTT	.	CI	1	4	Hereditary cancer-predisposing syndrome(LP);Fumarase deficiency(P);not provided(P);Fumarase deficiency(LP)	1/12/2018	16.8	0.75	P	3
42098	Simple	367543058	G	.	CI	1	6	not provided(P);Central core disease(LP);not specified(US);not provided(LP);not specified(US);RYR1-Related Disorders(LP)	11/28/2017	12.33	1.666666667	PLP	3
42125	Simple	61733458	A	.	CI	1	5	not specified(B);not specified(B);Deficiency of ferroxidase(LB);Deficiency of ferroxidase(LB);Deficiency of ferroxidase(B)	7/27/2017	-21.6	1.6	BLB	3
42272	Simple	137977232	G	.	CI	1	4	not specified(US);not specified(LB);Emery-Dreifuss muscular dystrophy 1, X-linked(B);not specified(LB)	12/6/2017	-12.18	1.75	BLB	3
42276	Simple	151074632	A	.	CI	1	5	not specified(LB);Emery-Dreifuss muscular dystrophy 1, X-linked(LB);Cardiovascular phenotype(LB);not specified(US);not specified(LB)	2/23/2018	-11.1	1.2	BLB	3
42334	Simple	2228241	A	.	CI	1	12	not specified(US);not specified(LB);Marfan syndrome(LB);Thoracic aortic aneurysm and aortic dissection(LB);Cardiovascular phenotype(B);Geleophysic dysplasia(LB);Marfan syndrome(LB);MASS syndrome(LB);Thoracic aortic aneurysm and aortic dissection(LB);Stiff skin syndrome(LB);Weill-Marchesani syndrome(LB);Acromicric dysplasia(LB);Ectopia lentis(LB)	11/23/2017	-36.15	1.25	B	3
42335	Simple	140396599	T	.	CI	1	11	Stiff skin syndrome(LB);Marfan syndrome(LB);Ectopia lentis(LB);Geleophysic dysplasia(LB);Weill-Marchesani syndrome(LB);Acromicric dysplasia(LB);MASS syndrome(LB);Thoracic aortic aneurysm and aortic dissection(LB);not specified(LB);Cardiovascular phenotype(LB);Marfan syndrome(LB);Thoracic aortic aneurysm and aortic dissection(LB)	12/11/2017	-32.7	0.909090909	B	3
42356	Simple	377338217	T	.	CI	1	5	not specified(LB);not specified(LB);Ectopia lentis, isolated, autosomal dominant(US);Marfan syndrome(US);MASS syndrome(US);Stiff skin syndrome(US);Weill-Marchesani syndrome 2(US);Acromicric dysplasia(US);Geleophysic dysplasia 2(US);Marfan lipodystrophy syndrome(US);Marfan syndrome(B);Thoracic aortic aneurysm and aortic dissection(B);Cardiovascular phenotype(LB)	9/13/2017	-14.7	1.2	BLB	3
42367	Simple	183306990	A	.	CI	1	10	not specified(US);MASS syndrome(LB);Acromicric dysplasia(LB);Ectopia lentis(LB);Thoracic aortic aneurysm and aortic dissection(LB);Stiff skin syndrome(LB);Marfan syndrome(LB);Geleophysic dysplasia(LB);Weill-Marchesani syndrome(LB);Marfan syndrome(US);Thoracic aortic aneurysm and aortic dissection(US)	7/17/2017	-24.45	1.7	BLB	3
42370	Simple	148888513	T	.	CI	1	5	not specified(US);not specified(LB);Cardiovascular phenotype(LB);Ectopia lentis, isolated, autosomal dominant(US);Marfan syndrome(US);MASS syndrome(US);Stiff skin syndrome(US);Weill-Marchesani syndrome 2(US);Acromicric dysplasia(US);Geleophysic dysplasia 2(US);Marfan lipodystrophy syndrome(US);Marfan syndrome(LB);Thoracic aortic aneurysm and aortic dissection(LB)	12/21/2017	-8.61	2	BLB	3
42455	Simple	201449986	C	.	CI	1	5	not specified(LB);Hypertrophic cardiomyopathy(US);Fabry disease(US);not specified(LB);Fabry disease(LB)	10/25/2017	-8.4	1.6	BLB	3
42464	Simple	150547672	G	.	CI	1	5	not specified(B);not specified(B);Fabry disease(US);Fabry disease(LB);Cardiovascular phenotype(LB)	9/23/2017	-17.67	1.2	BLB	3
42487	Simple	397515877	ATCGCGCCCATCGCGCCC	.	CI	1	7	not specified(LB);Long QT syndrome(B);Cardiovascular phenotype(US);Cardiovascular phenotype(US);not specified(B);not provided(LB);not specified(B)	12/13/2017	-24.36	1.714285714	BLB	3
42535	Simple	35690719	A	.	CI	1	5	not specified(LB);not specified(US);Hypertrophic cardiomyopathy(B);not specified(LB);Familial hypertrophic cardiomyopathy 4(B)	4/20/2017	-17.01	2.2	BLB	3
42540	Simple	375882485	A	.	CI	1	12	not provided(P);Primary familial hypertrophic cardiomyopathy(P);Hypertrophic cardiomyopathy(P);Cardiovascular phenotype(P);Left ventricular noncompaction cardiomyopathy(US);Dilated Cardiomyopathy, Dominant(US);Hypertrophic cardiomyopathy(P);not specified(P);Primary familial hypertrophic cardiomyopathy(P);not provided(LP);Familial hypertrophic cardiomyopathy 1(P);Cardiovascular phenotype(P)	1/5/2018	54.6	1.083333333	P	3
42543	Simple	35736435	T	.	CI	1	10	not specified(LB);not specified(LB);Primary familial hypertrophic cardiomyopathy(LB);not specified(B);not specified(LB);Hypertrophic cardiomyopathy(B);Familial hypertrophic cardiomyopathy 4(US);Cardiovascular phenotype(LB);not provided(LB);not specified(LB)	11/13/2017	-27.57	2.5	B	3
42546	Simple	376041792	T	.	CI	1	4	not specified(LB);not specified(US);Hypertrophic cardiomyopathy(LB);Familial hypertrophic cardiomyopathy 4(LB)	1/8/2018	-8.85	2	BLB	3
42549	Simple	200224422	T	.	CI	1	6	not specified(LB);not specified(US);Hypertrophic cardiomyopathy(B);Cardiovascular phenotype(LB);Familial hypertrophic cardiomyopathy 4(B);Familial hypertrophic cardiomyopathy 4(B)	12/29/2017	-22.11	2	BLB	3
42551	Simple	370945942	T	.	CI	1	5	not specified(LB);not specified(B);not specified(US);Cardiovascular phenotype(LB);not provided(LB)	6/22/2017	-10.71	3.8	BLB	3
42571	Simple	397515929	A	.	CI	1	8	not specified(LB);not specified(LB);Dilated Cardiomyopathy, Dominant(US);Hypertrophic cardiomyopathy(US);Left ventricular noncompaction cardiomyopathy(US);not specified(B);Hypertrophic cardiomyopathy(B);Cardiovascular phenotype(LB)	12/13/2017	-18.6	2	BLB	3
42599	Simple	36211722	A	.	CI	1	9	not specified(B);Hypertrophic cardiomyopathy(B);Cardiovascular phenotype(LB);Dilated Cardiomyopathy, Dominant(US);Hypertrophic cardiomyopathy(US);Left ventricular noncompaction cardiomyopathy(US);Familial hypertrophic cardiomyopathy 4(LB);Familial hypertrophic cardiomyopathy 4(B);not specified(LB)	12/20/2017	-24.6	1.666666667	BLB	3
42626	Simple	199865688	T	.	CI	1	6	not specified(LB);not specified(LB);not specified(US);Primary familial hypertrophic cardiomyopathy(LB);Hypertrophic cardiomyopathy(LB);Cardiovascular phenotype(LB)	1/8/2018	-13.95	2	BLB	3
42647	Simple	190765116	T	.	CI	1	4	not specified(LB);not specified(LB);Hypertrophic cardiomyopathy(B);Cardiovascular phenotype(US)	1/30/2018	-12.3	0.25	BLB	3
42652	Simple	35078470	T	.	CI	1	10	not specified(US);Primary familial hypertrophic cardiomyopathy(B);not specified(LB);Hypertrophic cardiomyopathy(B);Hypertrophic cardiomyopathy(LB);Cardiovascular phenotype(B);Hypertrophic cardiomyopathy(LB);not specified(B);Familial hypertrophic cardiomyopathy 4(LB);Familial hypertrophic cardiomyopathy 4(B)	8/6/2017	-38.01	2	B	3
42666	Simple	397515991	T	.	CI	1	5	Primary familial hypertrophic cardiomyopathy(P);not provided(P);Primary familial hypertrophic cardiomyopathy(P);Hypertrophic cardiomyopathy(P);Cardiovascular phenotype(P)	9/28/2017	28.8	1	P	3
42687	Simple	200663253	A	.	CI	1	6	not specified(LB);Cardiovascular phenotype(LB);Hypertrophic cardiomyopathy(US);Left ventricular noncompaction cardiomyopathy(US);Dilated Cardiomyopathy, Dominant(US);Hypertrophic cardiomyopathy(B)	12/19/2017	-11.7	1.5	BLB	3
42688	Simple	61729664	A	.	CI	1	9	not specified(LB);not specified(LB);not specified(US);not specified(B);Hypertrophic cardiomyopathy(B);Cardiovascular phenotype(LB);not provided(LB);not specified(LB);Familial hypertrophic cardiomyopathy 4(LB)	11/28/2017	-28.14	1.222222222	B	3
42736	Simple	200162906	T	.	CI	1	7	Cardiovascular phenotype(LB);Hypertrophic cardiomyopathy(US);Dilated Cardiomyopathy, Dominant(US);Left ventricular noncompaction cardiomyopathy(US);not specified(B);Hypertrophic cardiomyopathy(B);not specified(LB)	12/21/2017	-17.1	1.428571429	BLB	3
42752	Simple	397516050	T	.	CI	1	8	not specified(US);not provided(LP);not specified(US);not provided(US);Hypertrophic cardiomyopathy(US);Familial hypertrophic cardiomyopathy 4(LP);Familial hypertrophic cardiomyopathy 4(P);Familial hypertrophic cardiomyopathy 4(P)	12/11/2017	15.81	1.75	P	3
42753	Simple	377520770	A	.	CI	1	4	not specified(LB);not specified(B);not specified(US);Cardiovascular phenotype(LB)	6/16/2015	-8.61	4	BLB	3
42757	Simple	150291001	A	.	CI	1	7	not specified(LB);not specified(B);Left ventricular noncompaction cardiomyopathy(US);Dilated Cardiomyopathy, Dominant(US);Hypertrophic cardiomyopathy(US);Hypertrophic cardiomyopathy(LB);Cardiovascular phenotype(LB)	11/30/2017	-11.1	2.571428571	BLB	3
42767	Simple	201012766	T	.	CI	1	9	not specified(US);not specified(B);Hypertrophic cardiomyopathy(B);not provided(LB);Cardiovascular phenotype(B);not specified(LB);Familial hypertrophic cardiomyopathy 4(LB);not specified(B);not specified(B)	12/13/2017	-35.31	2	B	3
42772	Simple	370962887	A	.	CI	1	4	not specified(B);not specified(US);Familial hypertrophic cardiomyopathy 4(B);Familial hypertrophic cardiomyopathy 4(LB)	6/28/2017	-14.58	2	BLB	3
42779	Simple	201098973	T	.	CI	1	8	not specified(LB);Primary familial hypertrophic cardiomyopathy(US);not specified(LB);not specified(US);Hypertrophic cardiomyopathy(LB);not provided(US);Cardiovascular phenotype(US);Primary familial hypertrophic cardiomyopathy(US)	11/6/2017	-10.32	1.375	BLB	3
42780	Simple	138753870	C	.	CI	1	7	not specified(B);not specified(B);not specified(LB);not provided(LB);Hypertrophic cardiomyopathy(B);Cardiovascular phenotype(B);not specified(LB)	1/19/2018	-29.4	2	B	3
42787	Simple	397516070	G	.	CI	1	4	Primary familial hypertrophic cardiomyopathy(P);not provided(P);Primary familial hypertrophic cardiomyopathy(P);Hypertrophic cardiomyopathy(LP)	8/4/2017	20.4	1	P	3
42800	Simple	397516079	A	.	CI	1	5	not specified(US);not specified(US);Hypertrophic cardiomyopathy(LB);Familial hypertrophic cardiomyopathy 4(LB);Familial hypertrophic cardiomyopathy 4(B)	7/25/2017	-12.48	1.6	BLB	3
42804	Simple	377595584	A	.	CI	1	5	not specified(LB);not specified(US);Hypertrophic cardiomyopathy(LB);Familial hypertrophic cardiomyopathy 4(B);Familial hypertrophic cardiomyopathy 4(B)	12/29/2017	-17.04	1.6	BLB	3
42820	Simple	397516088	T	.	CI	1	5	not specified(US);not provided(LP);Hypertrophic cardiomyopathy(P);Cardiovascular phenotype(LP);Primary familial hypertrophic cardiomyopathy(LP)	1/11/2018	14.79	1.4	P	3
42829	Simple	139506719	T	.	CI	1	12	not specified(LB);not specified(US);Hypertrophic cardiomyopathy(LB);Dilated Cardiomyopathy, Dominant(LB);Left ventricular noncompaction cardiomyopathy(LB);Scapuloperoneal myopathy(LB);Myosin storage myopathy(LB);Myopathy, distal, 1(LB);not specified(B);Hypertrophic cardiomyopathy(LB);Familial hypertrophic cardiomyopathy 1(B);Cardiovascular phenotype(LB)	10/26/2017	-36.57	1.666666667	B	3
42894	Simple	2069544	A	.	CI	1	5	not specified(LB);not specified(B);not specified(US);Cardiovascular phenotype(LB);Hypertrophic cardiomyopathy(LB)	8/28/2017	-13.14	2.2	BLB	3
42896	Simple	139882431	A	.	CI	1	11	Hypertrophic cardiomyopathy(LB);Dilated Cardiomyopathy, Dominant(LB);Scapuloperoneal myopathy(LB);Left ventricular noncompaction cardiomyopathy(LB);Myopathy, distal, 1(LB);Myosin storage myopathy(LB);Hypertrophic cardiomyopathy(LB);not provided(US);Cardiovascular phenotype(LB);not specified(LB);not specified(US)	1/26/2018	-27.51	1.090909091	B	3
42926	Simple	397516165	T	.	CI	1	5	not specified(US);not provided(P);Primary dilated cardiomyopathy(LP);Hypertrophic cardiomyopathy(P);Cardiovascular phenotype(LP)	11/8/2017	17.19	1.8	P	3
42938	Simple	45496496	G	.	CI	1	15	Hypertrophic cardiomyopathy(US);Myopathy, distal, 1(LB);Dilated Cardiomyopathy, Dominant(LB);Hypertrophic cardiomyopathy(LB);Left ventricular noncompaction cardiomyopathy(LB);Myosin storage myopathy(LB);Scapuloperoneal myopathy(LB);not specified(US);not specified(US);not specified(US);Dilated cardiomyopathy(US);not specified(US);not provided(US);Cardiovascular phenotype(US);Familial hypertrophic …	4/5/2018	-17.25	1.066666667	BLB	3
42995	Simple	200852418	T	.	CI	1	11	not specified(LB);not specified(B);not specified(US);Hypertrophic cardiomyopathy(LB);Scapuloperoneal myopathy(US);Myosin storage myopathy(US);Hypertrophic cardiomyopathy(US);Left ventricular noncompaction cardiomyopathy(US);Dilated Cardiomyopathy, Dominant(US);Myopathy, distal, 1(US);Cardiovascular phenotype(LB)	11/17/2017	-13.11	2.181818182	BLB	3
43075	Simple	368706722	T	.	CI	1	5	not specified(US);not specified(B);Hypertrophic cardiomyopathy(LB);Cardiovascular phenotype(LB);not specified(LB)	11/29/2017	-14.01	1.8	BLB	3
43084	Simple	45523233	G	.	CI	1	9	not specified(LB);not specified(B);Myosin storage myopathy(US);Myopathy, distal, 1(US);Dilated Cardiomyopathy, Dominant(US);Hypertrophic cardiomyopathy(US);Scapuloperoneal myopathy(US);Left ventricular noncompaction cardiomyopathy(US);Hypertrophic cardiomyopathy(LB)	1/12/2018	-11.4	1.444444444	BLB	3
43098	Simple	45516091	A	.	CI	1	3	Primary dilated cardiomyopathy(P);not provided(LP);Cardiovascular phenotype(LP)	11/3/2015	10.5	2.333333333	PLP	3
43100	Simple	397516264	T	.	CI	1	6	Primary familial hypertrophic cardiomyopathy(P);Familial hypertrophic cardiomyopathy 1(LP);not specified(US);Cardiovascular phenotype(LP);Primary familial hypertrophic cardiomyopathy(LP);Hypertrophic cardiomyopathy(P)	11/15/2017	19.59	1.666666667	P	3
43222	Simple	111033252	A	.	CI	1	5	not specified(B);not specified(US);Nonsyndromic Hearing Loss, Dominant(LB);Retinitis pigmentosa-deafness syndrome(LB);Nonsyndromic Hearing Loss, Recessive(LB)	10/6/2016	-12.9	1.8	BLB	3
43260	Simple	139889944	A	.	CI	1	3	not specified(LB);Retinitis pigmentosa-deafness syndrome(LB);not specified(LB)	12/8/2016	-9	1	BLB	3
43278	Simple	111033287	T	.	CI	1	5	not specified(B);not specified(US);Retinitis pigmentosa-deafness syndrome(LB);Nonsyndromic Hearing Loss, Recessive(LB);Nonsyndromic Hearing Loss, Dominant(LB)	6/14/2016	-12.84	2.2	BLB	3
43358	Simple	397516338	G	.	CI	1	7	not specified(LB);not provided(US);Limb-Girdle Muscular Dystrophy, Recessive(LB);Dilated Cardiomyopathy, Dominant(LB);Delta-sarcoglycanopathy(LB);Limb-girdle muscular dystrophy, type 2F(LB);Familial hypertrophic cardiomyopathy 1(LB)	7/27/2017	-17.61	1.571428571	BLB	3
43361	Simple	370714315	-	.	CI	1	9	not specified(LB);Cardiomyopathy(B);not specified(US);not specified(B);Hypertrophic cardiomyopathy(B);Familial Hypertrophic Cardiomyopathy with Wolff-Parkinson-White Syndrome(US);Familial restrictive cardiomyopathy(US);Dilated Cardiomyopathy, Recessive(US);Hypertrophic cardiomyopathy(US)	1/1/2018	-17.55	2.555555556	BLB	3
43367	Simple	3729712	A	.	CI	1	5	not specified(B);not specified(LB);not specified(LB);Cardiovascular phenotype(LB);Hypertrophic cardiomyopathy(LB)	12/7/2017	-17.1	0.8	BLB	3
43372	Simple	75491697	T	.	CI	1	4	not specified(B);not specified(US);not specified(B);Hypertrophic cardiomyopathy(B)	1/1/2018	-13.95	3.75	BLB	3
43393	Simple	201240150	A	.	CI	1	4	not specified(LB);not specified(US);not specified(B);Hypertrophic cardiomyopathy(B)	11/20/2017	-13.71	2.25	BLB	3
43410	Simple	397516365	A	.	CI	1	5	not specified(LB);Cardiovascular phenotype(LB);Dilated Cardiomyopathy, Dominant(US);Hypertrophic cardiomyopathy(US);Hypertrophic cardiomyopathy(B)	9/18/2017	-11.7	1.2	BLB	3
43453	Simple	150127220	T	.	CI	1	6	not specified(B);Amyloidogenic transthyretin amyloidosis(B);Cardiovascular phenotype(B);Amyloidogenic transthyretin amyloidosis(US);not specified(B);not provided(B)	12/29/2017	-27.9	1.5	B	3
43455	Simple	2276382	A	.	CI	1	4	not specified(B);Amyloidogenic transthyretin amyloidosis(B);Cardiovascular phenotype(LB);not provided(B)	12/27/2017	-16.8	2.75	BLB	3
43491	Simple	145467740	A	.	CI	1	4	not specified(B);not specified(LB);Nonsyndromic Hearing Loss, Recessive(US);Pendred's syndrome(US)	6/14/2016	-8.7	1.5	BLB	3
43576	Simple	1800095	A	.	CI	1	7	Cystic fibrosis(B);Cystic fibrosis(LB);not provided(LB);not specified(LB);not specified(LB);not specified(US);not specified(B)	12/26/2017	-23.1	0.857142857	BLB	3
43587	Simple	397516434	T	.	CI	1	4	not provided(P);Li-Fraumeni syndrome(US);Hereditary cancer-predisposing syndrome(LP);not provided(LP)	3/29/2017	10.8	1.75	PLP	3
43588	Simple	1800371	A	.	CI	1	9	not specified(B);Hereditary cancer-predisposing syndrome(B);Li-Fraumeni syndrome 1(B);not specified(B);Li-Fraumeni syndrome(B);not specified(B);Hereditary cancer-predisposing syndrome(B);not specified(US);not provided(B)	1/10/2018	-42.15	2.444444444	B	3
43594	Simple	121913343	A	.	CI	1	5	not provided(P);Li-Fraumeni syndrome(P);not provided(P);Li-Fraumeni syndrome(LP);Hereditary cancer-predisposing syndrome(P)	1/4/2018	25.5	1.4	P	3
43621	Simple	140245123	C	.	CI	1	7	not specified(LB);Familial restrictive cardiomyopathy(US);Hypertrophic cardiomyopathy(US);Dilated Cardiomyopathy, Dominant(US);Left ventricular noncompaction cardiomyopathy(US);not specified(LB);Familial hypertrophic cardiomyopathy 2(LB);Left ventricular noncompaction 6(LB);Familial restrictive cardiomyopathy 3(LB)	12/3/2017	-8.7	2.142857143	BLB	3
43629	Simple	397516457	A	.	CI	1	4	not specified(US);not provided(P);Familial hypertrophic cardiomyopathy 2(P);Left ventricular noncompaction 6(P);Familial restrictive cardiomyopathy 3(P);Cardiovascular phenotype(P)	1/29/2018	17.76	1	P	3
43651	Simple	374443596	T	.	CI	1	9	not specified(LB);not specified(US);Familial hypertrophic cardiomyopathy 2(B);Left ventricular noncompaction 6(B);Familial restrictive cardiomyopathy 3(B);Left ventricular noncompaction cardiomyopathy(US);Dilated Cardiomyopathy, Dominant(US);Familial restrictive cardiomyopathy(US);Hypertrophic cardiomyopathy(US);not specified(B);not provided(B)	6/14/2016	-20.04	1.777777778	BLB	3
43675	Simple	200754249	A	.	CI	1	6	not specified(LB);not specified(US);Familial hypertrophic cardiomyopathy 2(LB);Left ventricular noncompaction 6(LB);Familial restrictive cardiomyopathy 3(LB);not provided(LB);not specified(LB);Increased left ventricular wall thickness(US)	3/7/2018	-11.85	1.833333333	BLB	3
43701	Simple	144256966	A	.	CI	1	5	not specified(B);not specified(US);Catecholaminergic polymorphic ventricular tachycardia(B);Catecholaminergic polymorphic ventricular tachycardia(US);Cardiomyopathy, ARVC(US)	1/22/2018	-9.87	2	BLB	3
43719	Simple	41267517	A	.	CI	1	6	not specified(LB);not specified(US);Cardiovascular phenotype(LB);Catecholaminergic polymorphic ventricular tachycardia(US);Cardiomyopathy, ARVC(US);Catecholaminergic polymorphic ventricular tachycardia(B)	1/9/2018	-12.24	1.5	BLB	3
43734	Simple	138498780	T	.	CI	1	6	not specified(B);not specified(LB);Catecholaminergic polymorphic ventricular tachycardia(B);Catecholaminergic polymorphic ventricular tachycardia(US);Cardiomyopathy, ARVC(US);Cardiovascular phenotype(LB)	1/10/2018	-15.3	2	BLB	3
43762	Simple	186181155	A	.	CI	1	6	not specified(LB);not specified(US);Catecholaminergic polymorphic ventricular tachycardia(B);Catecholaminergic polymorphic ventricular tachycardia(US);Cardiomyopathy, ARVC(US);Cardiovascular phenotype(LB)	1/22/2018	-12.54	1.333333333	BLB	3
43769	Simple	200525962	G	.	CI	1	5	not specified(LB);not provided(LB);not specified(US);Catecholaminergic polymorphic ventricular tachycardia(B);not provided(LB)	1/3/2018	-13.77	2	BLB	3
43772	Simple	397516526	C	.	CI	1	6	not specified(LB);Catecholaminergic polymorphic ventricular tachycardia(B);not specified(B);Cardiomyopathy, ARVC(US);Catecholaminergic polymorphic ventricular tachycardia(US);not specified(B)	2/10/2017	-18.9	2.166666667	BLB	3
43794	Simple	201880756	T	.	CI	1	7	not specified(LB);Catecholaminergic polymorphic ventricular tachycardia(US);Cardiomyopathy, ARVC(US);not specified(B);Catecholaminergic polymorphic ventricular tachycardia(B);not provided(B);Cardiovascular phenotype(B)	12/29/2017	-24.9	1.857142857	BLB	3
43807	Simple	373282364	G	.	CI	1	5	not specified(LB);Cardiovascular phenotype(LB);Cardiomyopathy, ARVC(US);Catecholaminergic polymorphic ventricular tachycardia(US);Catecholaminergic polymorphic ventricular tachycardia(LB)	12/1/2017	-9.3	1	BLB	3
43818	Simple	72549417	T	.	CI	1	5	not specified(LB);Cardiomyopathy, ARVC(US);Catecholaminergic polymorphic ventricular tachycardia(US);Catecholaminergic polymorphic ventricular tachycardia(LB);not provided(B)	7/20/2017	-11.4	1.6	BLB	3
43880	Simple	71473272	C	.	CI	1	7	Dilated Cardiomyopathy, Dominant(US);Left ventricular noncompaction cardiomyopathy(US);Myofibrillar myopathy, ZASP-related(US);Myofibrillar Myopathy, Dominant(US);Myofibrillar myopathy, ZASP-related(B);Cardiovascular phenotype(B);not specified(B)	1/2/2018	-15.6	1.714285714	BLB	3
43903	Simple	114008185	T	.	CI	1	6	not specified(B);not specified(B);Dilated cardiomyopathy 1AA(B);Primary familial hypertrophic cardiomyopathy(B);Hypertrophic cardiomyopathy(US);Dilated Cardiomyopathy, Dominant(US);not specified(B)	12/13/2017	-19.8	2	BLB	3
43904	Simple	34827377	T	.	CI	1	6	not specified(LB);not specified(B);Dilated cardiomyopathy 1AA(B);Primary familial hypertrophic cardiomyopathy(B);Hypertrophic cardiomyopathy(US);Dilated Cardiomyopathy, Dominant(US);Cardiovascular phenotype(LB)	1/9/2018	-16.5	1.5	BLB	3
43906	Simple	397516567	T	.	CI	1	5	not specified(LB);Dilated Cardiomyopathy, Dominant(US);Hypertrophic cardiomyopathy(US);not specified(B);Dilated cardiomyopathy 1AA(LB);Primary familial hypertrophic cardiomyopathy(LB)	11/9/2017	-9.9	2.2	BLB	3
43909	Simple	200529923	A	.	CI	1	6	not specified(LB);not specified(B);Dilated cardiomyopathy 1AA(B);Primary familial hypertrophic cardiomyopathy(B);Dilated Cardiomyopathy, Dominant(US);Hypertrophic cardiomyopathy(US);Cardiovascular phenotype(LB)	12/29/2017	-16.2	1.666666667	BLB	3
43917	Simple	138452803	A	.	CI	1	6	not specified(LB);not specified(LB);Cardiovascular phenotype(US);Dilated Cardiomyopathy, Dominant(US);Hypertrophic cardiomyopathy(US);Dilated cardiomyopathy 1AA(LB);Primary familial hypertrophic cardiomyopathy(LB)	11/28/2017	-9.3	1	BLB	3
43934	Simple	146426213	A	.	CI	1	5	not specified(LB);Hypertrophic cardiomyopathy(US);Dilated Cardiomyopathy, Dominant(US);Dilated cardiomyopathy 1AA(B);Primary familial hypertrophic cardiomyopathy(B);Cardiovascular phenotype(LB)	12/21/2017	-11.7	1.4	BLB	3
43949	Simple	397516585	A	.	CI	1	3	not specified(US);not specified(LB);Dilated cardiomyopathy 1AA(B);Primary familial hypertrophic cardiomyopathy(B)	1/3/2018	-9.3	0.333333333	BLB	3
43966	Simple	200588338	T	.	CI	1	5	not specified(LB);not specified(B);Dilated cardiomyopathy 1DD(LB);Dilated Cardiomyopathy, Dominant(US);Cardiovascular phenotype(LB)	11/22/2017	-12	2.4	BLB	3
43969	Simple	61735272	C	.	CI	1	5	not specified(LB);not specified(LB);Dilated cardiomyopathy 1DD(LB);Cardiovascular phenotype(LB);not specified(LB)	1/5/2018	-13.8	1.2	BLB	3
43970	Simple	397516593	AGCAGC	.	CI	1	5	not specified(B);Cardiomyopathy(US);Dilated cardiomyopathy 1DD(B);Dilated Cardiomyopathy, Dominant(US);Cardiovascular phenotype(B)	11/3/2017	-17.31	1.6	BLB	3
43971	Simple	189569984	T	.	CI	1	6	not specified(LB);not specified(B);Dilated cardiomyopathy 1DD(B);Cardiovascular phenotype(B);not specified(LB);not specified(LB)	1/5/2018	-25.5	1.5	BLB	3
43978	Simple	397516597	AGGAGG	.	CI	1	4	not specified(LB);Dilated Cardiomyopathy, Dominant(US);Dilated cardiomyopathy 1DD(LB);Cardiovascular phenotype(LB)	1/9/2018	-9	1	BLB	3
43980	Simple	267607002	T	.	CI	1	3	not specified(US);not provided(P);Dilated cardiomyopathy 1DD(P)	12/29/2017	11.7	0	PLP	3
43983	Simple	41292592	T	.	CI	1	6	not specified(B);not specified(B);Dilated Cardiomyopathy, Dominant(US);Dilated cardiomyopathy 1DD(B);not specified(LB);Cardiovascular phenotype(LB)	12/22/2017	-20.4	2	BLB	3
43995	Simple	201370621	A	.	CI	1	7	not specified(B);not specified(B);not specified(B);Primary dilated cardiomyopathy(LB);Dilated cardiomyopathy 1DD(LB);Cardiovascular phenotype(B);not specified(LB)	1/9/2018	-29.7	1.714285714	B	3
44006	Simple	147356378	G	.	CI	1	6	not specified(US);not specified(B);not specified(B);Cardiovascular phenotype(LB);Dilated cardiomyopathy 1DD(B);Dilated cardiomyopathy 1DD(US)	12/22/2017	-20.85	1.666666667	BLB	3
44011	Simple	60618533	T	.	CI	1	4	not specified(B);not specified(B);Dilated cardiomyopathy 1DD(B);Dilated Cardiomyopathy, Dominant(US)	12/28/2017	-15.9	1.75	BLB	3
44018	Simple	199868951	A	.	CI	1	5	not specified(LB);not specified(B);Dilated Cardiomyopathy, Dominant(US);Dilated cardiomyopathy 1DD(B);Cardiovascular phenotype(B)	1/16/2018	-20.1	1.4	BLB	3
44024	Simple	183130427	T	.	CI	1	5	not specified(LB);not specified(US);not specified(LB);Dilated cardiomyopathy 1DD(B);Cardiovascular phenotype(B)	2/19/2018	-16.71	2	BLB	3
44110	Simple	56216952	T	.	CI	1	5	not specified(B);not specified(LB);Retinitis pigmentosa-deafness syndrome(US);Nonsyndromic Hearing Loss, Recessive(US);not specified(LB)	1/12/2018	-9.6	2	BLB	3
44158	Simple	397516641	-	.	CI	1	7	not specified(LB);not specified(B);not provided(US);Cardiovascular phenotype(US);Catecholaminergic polymorphic ventricular tachycardia(B);not provided(B);Ventricular tachycardia, catecholaminergic polymorphic, 2(B)	12/14/2017	-25.62	2.285714286	BLB	3
44161	Simple	74114618	T	.	CI	1	6	not specified(B);not specified(B);not specified(B);Catecholaminergic polymorphic ventricular tachycardia(US);Catecholaminergic polymorphic ventricular tachycardia(B);not provided(LB)	9/5/2017	-21.9	2.333333333	BLB	3
44164	Simple	139281637	T	.	CI	1	4	not specified(US);not specified(B);Catecholaminergic polymorphic ventricular tachycardia(US);Ventricular tachycardia, catecholaminergic polymorphic, 2(B)	7/1/2016	-10.2	2	BLB	3
44165	Simple	199939582	C	.	CI	1	6	not specified(LB);not specified(LB);Catecholaminergic polymorphic ventricular tachycardia(US);not specified(US);Ventricular tachycardia, catecholaminergic polymorphic, 2(LB);Ventricular tachycardia, catecholaminergic polymorphic, 2(B)	2/8/2018	-14.1	1.5	BLB	3
44232	Simple	2234704	A	.	CI	1	8	not specified(LB);not specified(LB);not specified(US);Myofibrillar Myopathy, Dominant(LB);Posterior polar cataract(LB);Alpha-B crystallinopathy(LB);Dilated cardiomyopathy 1II(LB);Cardiovascular phenotype(LB)	2/6/2018	-21	0.75	BLB	3
44255	Simple	199972656	A	.	CI	1	7	not specified(LB);not specified(US);Myofibrillar myopathy 1(B);Muscular dystrophy, limb-girdle, type 2r(B);Myofibrillar Myopathy, Dominant(LB);Scapuloperoneal weakness(LB);Myofibrillar myopathy 1(LB);Dilated Cardiomyopathy, Dominant(LB)	12/29/2017	-19.8	1.571428571	BLB	3
44265	Simple	41272699	T	.	CI	1	11	not specified(B);not specified(B);Congenital diaphragmatic hernia(US);Myofibrillar myopathy 1(B);Muscular dystrophy, limb-girdle, type 2r(B);Cardiovascular phenotype(B);Dilated Cardiomyopathy, Dominant(LB);Scapuloperoneal weakness(LB);Myofibrillar Myopathy, Dominant(LB);Myofibrillar myopathy 1(LB);not specified(LB);not specified(B)	1/5/2018	-38.04	2.090909091	B	3
44287	Simple	199681901	C	.	CI	1	5	not specified(US);not provided(LB);Arrhythmogenic right ventricular cardiomyopathy, type 10(LB);not specified(LB);Cardiovascular phenotype(LB)	3/7/2018	-11.34	1.4	BLB	3
44292	Simple	201654341	T	.	CI	1	5	not specified(LB);not specified(B);not specified(US);Arrhythmogenic right ventricular cardiomyopathy, type 10(B);Cardiovascular phenotype(B)	12/4/2017	-17.28	3.4	BLB	3
44293	Simple	200395484	G	.	CI	1	7	not specified(LB);not specified(US);Cardiomyopathy, ARVC(US);Dilated Cardiomyopathy, Dominant(US);not specified(B);Arrhythmogenic right ventricular cardiomyopathy, type 10(B);Cardiovascular phenotype(B)	12/4/2017	-20.28	2.142857143	BLB	3
44307	Simple	142841727	G	.	CI	1	10	not specified(US);Arrhythmogenic right ventricular cardiomyopathy(B);not specified(B);not specified(B);Arrhythmogenic right ventricular cardiomyopathy(B);Arrhythmogenic right ventricular cardiomyopathy, type 10(B);Cardiovascular phenotype(B);not specified(B);not specified(B);not specified(LB)	12/28/2017	-45.54	2.1	B	3
44313	Simple	191300661	G	.	CI	1	4	not specified(LB);Arrhythmogenic right ventricular cardiomyopathy, type 10(B);not specified(US);Cardiovascular phenotype(LB)	12/6/2017	-12.3	0.5	BLB	3
44314	Simple	79068489	G	.	CI	1	6	not specified(LB);Dilated Cardiomyopathy, Dominant(US);Cardiomyopathy, ARVC(US);not specified(LB);Arrhythmogenic right ventricular cardiomyopathy, type 10(B);Cardiovascular phenotype(LB)	11/30/2017	-13.8	1.666666667	BLB	3
44328	Simple	62095193	C	.	CI	1	6	not specified(LB);not specified(LB);not specified(B);Arrhythmogenic right ventricular cardiomyopathy, type 10(LB);Cardiomyopathy, ARVC(US);Dilated Cardiomyopathy, Dominant(US)	12/20/2017	-12.3	2.333333333	BLB	3
44334	Simple	3729856	G	.	CI	1	2	not specified(B);Cardiovascular phenotype(B)	12/13/2016	-11.4	1.5	BLB	3
44336	Simple	55980825	T	.	CI	1	9	not specified(B);Atrioventricular septal defect 4(B);Cardiovascular phenotype(LB);not specified(LB);Atrial septal defect 2(US);Atrioventricular septal defect 4(US);Primary dilated cardiomyopathy(US);Tetralogy of Fallot(US);Ventricular septal defect 1(US)	12/11/2017	-18.9	0.444444444	BLB	3
44347	Simple	3752579	T	.	CI	1	5	not specified(B);not provided(US);not specified(B);Dilated cardiomyopathy 1JJ(B);Cardiovascular phenotype(B)	9/29/2017	-21.81	2.2	BLB	3
44361	Simple	146868519	T	.	CI	1	6	not specified(US);not provided(LB);not specified(US);not specified(US);Dilated cardiomyopathy 1JJ(LB);Cardiovascular phenotype(LB)	2/5/2018	-8.94	1.333333333	BLB	3
44373	Simple	373650093	T	.	CI	1	4	not specified(US);not provided(US);not specified(B);Cardiovascular phenotype(LB)	1/5/2017	-8.82	2.75	BLB	3
44379	Simple	141988342	T	.	CI	1	4	not specified(US);not specified(B);Dilated cardiomyopathy 1JJ(US);Cardiovascular phenotype(LB)	6/19/2017	-8.85	2	BLB	3
44380	Simple	70940811	T	.	CI	1	5	not specified(US);not provided(US);not specified(B);Cardiovascular phenotype(B);Dilated cardiomyopathy 1JJ(B)	9/29/2017	-15.96	3.2	BLB	3
44402	Simple	147695488	T	.	CI	1	4	not specified(LB);Cardiovascular phenotype(US);not specified(LB);Dilated cardiomyopathy 1JJ(LB)	2/5/2018	-8.97	1	BLB	3
44415	Simple	200297370	G	.	CI	1	5	not specified(US);not specified(B);Hypertrophic cardiomyopathy(US);Danon disease(US);Cardiovascular phenotype(B)	4/13/2017	-10.98	2.4	BLB	3
44426	Simple	147369153	A	.	CI	1	5	not specified(LB);Cardiovascular phenotype(B);Danon disease(US);Hypertrophic cardiomyopathy(US);Danon disease(B)	8/4/2017	-14.7	1.2	BLB	3
44432	Simple	138991195	A	.	CI	1	6	not specified(LB);not specified(LB);not specified(US);Danon disease(B);Cardiovascular phenotype(LB);not specified(LB)	2/28/2018	-17.7	0.833333333	BLB	3
44433	Simple	201030806	T	.	CI	1	6	not specified(LB);not specified(B);Hypertrophic cardiomyopathy(US);Danon disease(US);Danon disease(LB);Cardiovascular phenotype(LB)	12/29/2017	-13.2	1.833333333	BLB	3
44446	Simple	58131640	A	.	CI	1	7	not specified(B);Familial hypertrophic cardiomyopathy 14(B);not specified(B);Hypertrophic cardiomyopathy(US);Atrial septal defect(US);Dilated Cardiomyopathy, Dominant(US);not specified(B)	12/21/2017	-21.3	1.714285714	BLB	3
44473	Simple	28730772	T	.	CI	1	11	not specified(LB);Familial hypertrophic cardiomyopathy 14(LB);Cardiovascular phenotype(US);Hypertrophic cardiomyopathy(US);Atrial septal defect(US);Dilated Cardiomyopathy, Dominant(US);not specified(LB);Atrial septal defect 3(B);Dilated cardiomyopathy 1EE(B);Familial hypertrophic cardiomyopathy 14(B);not provided(B)	1/2/2018	-33	0.818181818	B	3
44481	Simple	77679218	T	.	CI	1	7	not specified(B);Familial hypertrophic cardiomyopathy 14(B);Cardiovascular phenotype(LB);Atrial septal defect(US);Dilated Cardiomyopathy, Dominant(US);Hypertrophic cardiomyopathy(US);not specified(B)	1/4/2018	-18.9	1.571428571	BLB	3
44496	Simple	367866050	A	.	CI	1	6	not specified(LB);Atrial septal defect(US);Hypertrophic cardiomyopathy(US);Dilated Cardiomyopathy, Dominant(US);Familial hypertrophic cardiomyopathy 14(B);not specified(LB)	12/28/2017	-11.7	1.333333333	BLB	3
44509	Simple	145566711	T	.	CI	1	6	not specified(B);Familial hypertrophic cardiomyopathy 14(B);Atrial septal defect(US);Hypertrophic cardiomyopathy(US);Dilated Cardiomyopathy, Dominant(US);not specified(LB)	10/25/2017	-13.5	1.5	BLB	3
44525	Simple	149460065	A	.	CI	1	7	not specified(LB);Familial hypertrophic cardiomyopathy 14(LB);Cardiovascular phenotype(B);Hypertrophic cardiomyopathy(US);Atrial septal defect(US);Dilated Cardiomyopathy, Dominant(US);not specified(LB)	12/22/2017	-12.9	1.714285714	BLB	3
44535	Simple	144329079	A	.	CI	1	4	not specified(B);not specified(US);not specified(LB);Familial hypertrophic cardiomyopathy 14(B)	2/9/2018	-12.24	2.25	BLB	3
44536	Simple	200854143	T	.	CI	1	6	not specified(LB);Hypertrophic cardiomyopathy(US);Dilated Cardiomyopathy, Dominant(US);Atrial septal defect(US);Familial hypertrophic cardiomyopathy 14(B);Cardiovascular phenotype(B)	1/7/2017	-15.3	1.333333333	BLB	3
44557	Simple	144807538	A	.	CI	1	5	not specified(US);MYH9-related disorder(LB);Nonsyndromic Hearing Loss, Dominant(LB);not specified(LB);not specified(LB)	12/14/2017	-11.67	1.4	BLB	3
44651	Simple	35766612	A	.	CI	1	7	not specified(LB);Thoracic aortic aneurysm and aortic dissection(LB);Loeys-Dietz syndrome(LB);Marfan syndrome(LB);Thoracic aortic aneurysm and aortic dissection(LB);Thoracic aortic aneurysm and aortic dissection(LB);not specified(LB)	1/9/2018	-19.5	1.571428571	BLB	3
44671	Simple	397516844	A	.	CI	1	4	not specified(LB);Dilated Cardiomyopathy, Dominant(US);not specified(B);Loeys-Dietz syndrome 2(B)	9/4/2016	-14.1	2	BLB	3
44679	Simple	397516845	G	.	CI	1	5	not specified(LB);Dilated Cardiomyopathy, Dominant(US);Hypertrophic cardiomyopathy(US);not specified(LB);Cardiovascular phenotype(LB)	10/9/2017	-8.4	1.6	BLB	3
44692	Simple	45476991	A	.	CI	1	7	not specified(B);not specified(B);not specified(B);Familial hypertrophic cardiomyopathy 12(B);Dilated cardiomyopathy 1M(B);Cardiovascular phenotype(LB);Dilated Cardiomyopathy, Dominant(US);Hypertrophic cardiomyopathy(US)	1/9/2018	-20.4	3	BLB	3
44694	Simple	138218523	T	.	CI	1	7	not specified(US);not specified(B);Hypertrophic cardiomyopathy(LB);not specified(LB);Familial hypertrophic cardiomyopathy 12(B);Dilated cardiomyopathy 1M(B);not provided(LB);Cardiovascular phenotype(LB)	4/5/2018	-22.95	1.285714286	BLB	3
44707	Simple	397516862	-	.	CI	1	10	not specified(US);not provided(LB);not provided(LB);Dilated cardiomyopathy 1N(LB);Primary familial hypertrophic cardiomyopathy(LB);not specified(LB);not specified(US);not specified(LB);Familial hypertrophic cardiomyopathy 1(B);Cardiovascular phenotype(LB);not specified(LB)	12/29/2017	-25.74	1.6	BLB	3
44714	Simple	146502276	G	.	CI	1	8	not specified(LB);not specified(US);Dilated cardiomyopathy 1N(LB);Primary familial hypertrophic cardiomyopathy(LB);Cardiovascular phenotype(LB);Hypertrophic cardiomyopathy(US);Limb-Girdle Muscular Dystrophy, Recessive(US);Dilated Cardiomyopathy, Dominant(US);not specified(B)	12/30/2017	-14.4	1.375	BLB	3
44715	Simple	111033327	A	.	CI	1	9	not specified(LB);not specified(US);not specified(B);Nonsyndromic Hearing Loss, Recessive(LB);Hystrix-like ichthyosis with deafness(LB);Nonsyndromic Hearing Loss, Dominant(LB);Mutilating keratoderma(LB);Keratitis-Ichthyosis-Deafness Syndrome(LB);not provided(B)	6/14/2016	-25.74	2.333333333	BLB	3
44724	Simple	111033222	T	.	CI	1	10	not specified(B);not specified(US);not specified(LB);Nonsyndromic Hearing Loss, Recessive(LB);Keratitis-Ichthyosis-Deafness Syndrome(LB);Hystrix-like ichthyosis with deafness(LB);Nonsyndromic Hearing Loss, Dominant(LB);Mutilating keratoderma(LB);not provided(US);not specified(LB)	2/12/2018	-23.94	1.9	BLB	3
44740	Simple	104894408	A	.	CI	1	10	Nonsyndromic hearing loss and deafness(LP);not specified(US);Hearing impairment(P);not provided(P);Deafness, autosomal recessive 1A(LP);Deafness, autosomal dominant 3a(LP);Deafness, autosomal recessive 1A(LP);not specified(LP);not provided(LP);Deafness, autosomal recessive 1A(LP)	9/29/2017	28.83	1.7	P	3
44755	Simple	34988750	T	.	CI	1	11	not specified(B);not specified(B);not specified(B);Keratitis-Ichthyosis-Deafness Syndrome(LB);Nonsyndromic Hearing Loss, Dominant(LB);Mutilating keratoderma(LB);Hystrix-like ichthyosis with deafness(LB);Nonsyndromic Hearing Loss, Recessive(LB);Nonsyndromic Deafness(US);not specified(US);not provided(LB)	5/19/2017	-28.8	2.272727273	B	3
44782	Simple	151331972	A	.	CI	1	4	not specified(B);not specified(B);not specified(B);Myofibrillar myopathy, BAG3-related(B);Dilated cardiomyopathy 1HH(B)	12/15/2017	-18	3.25	BLB	3
44820	Simple	373442098	AA	.	CI	1	6	not specified(B);Rasopathy(B);not specified(B);Noonan syndrome(US);Cardio-facio-cutaneous syndrome(US);Noonan syndrome with multiple lentigines(US)	8/1/2017	-17.1	1.333333333	BLB	3
44858	Simple	368802003	G	.	CI	1	8	not specified(US);not specified(B);Dilated cardiomyopathy with woolly hair and keratoderma(B);Arrhythmogenic right ventricular cardiomyopathy, type 8(B);Cardiovascular phenotype(B);Epidermolysis bullosa, lethal acantholytic(LB);Skin fragility woolly hair syndrome(LB);Ectodermal dysplasia skin fragility syndrome(LB);Cardiomyopathy, ARVC(LB)	1/23/2018	-29.04	1.375	B	3
44860	Simple	28763961	T	.	CI	1	11	not specified(B);not specified(B);not specified(US);not specified(B);Cardiovascular phenotype(B);not specified(B);Cardiomyopathy, ARVC(LB);Epidermolysis bullosa, lethal acantholytic(LB);Ectodermal dysplasia skin fragility syndrome(LB);Skin fragility woolly hair syndrome(LB);Dilated cardiomyopathy with woolly hair and keratoderma(B);Arrhythmogenic right ventricular cardiomyopathy, type 8(B)	8/15/2017	-42.18	2.181818182	B	3
44867	Simple	34239595	G	.	CI	1	10	not specified(US);not provided(LB);not specified(US);Cardiovascular phenotype(US);Ectodermal dysplasia skin fragility syndrome(LB);Epidermolysis bullosa, lethal acantholytic(LB);Skin fragility woolly hair syndrome(LB);Cardiomyopathy, ARVC(LB);not specified(US);Dilated cardiomyopathy with woolly hair and keratoderma(LB);Arrhythmogenic right ventricular cardiomyopathy, type 8(LB)	1/9/2018	-18.24	1.4	BLB	3
44876	Simple	142429411	T	.	CI	1	11	not specified(LB);not specified(LB);Arrhythmogenic right ventricular cardiomyopathy(US);Cardiovascular phenotype(LB);Ectodermal dysplasia skin fragility syndrome(LB);Skin fragility woolly hair syndrome(LB);Epidermolysis bullosa, lethal acantholytic(LB);Cardiomyopathy, ARVC(LB);Dilated cardiomyopathy with woolly hair and keratoderma(B);Arrhythmogenic right ventricular cardiomyopathy, type 8(B);not…	1/25/2018	-29.97	1	B	3
44881	Simple	145933612	T	.	CI	1	9	not specified(LB);not specified(US);not specified(LB);Arrhythmogenic right ventricular cardiomyopathy(US);Skin fragility woolly hair syndrome(LB);Epidermolysis bullosa, lethal acantholytic(LB);Cardiomyopathy, ARVC(LB);Ectodermal dysplasia skin fragility syndrome(LB);Dilated cardiomyopathy with woolly hair and keratoderma(LB);Arrhythmogenic right ventricular cardiomyopathy, type 8(LB)	12/27/2017	-21.15	1.444444444	BLB	3
44897	Simple	61731476	A	.	CI	1	8	not specified(B);not specified(US);Dilated cardiomyopathy with woolly hair and keratoderma(B);Arrhythmogenic right ventricular cardiomyopathy, type 8(B);Cardiovascular phenotype(B);Epidermolysis bullosa, lethal acantholytic(LB);Cardiomyopathy, ARVC(LB);Ectodermal dysplasia skin fragility syndrome(LB);Skin fragility woolly hair syndrome(LB)	8/17/2017	-29.01	1.5	B	3
44906	Simple	28763965	G	.	CI	1	10	not specified(LB);not provided(LB);not specified(US);Dilated cardiomyopathy with woolly hair and keratoderma(LB);Arrhythmogenic right ventricular cardiomyopathy, type 8(LB);Arrhythmogenic right ventricular cardiomyopathy(US);Cardiomyopathy, ARVC(LB);Epidermolysis bullosa, lethal acantholytic(LB);Skin fragility woolly hair syndrome(LB);Ectodermal dysplasia skin fragility syndrome(LB);Cardiovascula…	1/19/2018	-23.67	1.1	BLB	3
44910	Simple	148041814	T	.	CI	1	6	not specified(LB);not specified(B);Arrhythmogenic right ventricular cardiomyopathy(US);Dilated cardiomyopathy with woolly hair and keratoderma(LB);Arrhythmogenic right ventricular cardiomyopathy, type 8(LB);not specified(LB);Cardiovascular phenotype(LB)	1/3/2018	-14.67	2.333333333	BLB	3
44926	Simple	142885240	A	.	CI	1	12	not specified(US);not provided(LB);not specified(LB);Dilated cardiomyopathy with woolly hair and keratoderma(LB);Arrhythmogenic right ventricular cardiomyopathy, type 8(LB);Epidermolysis bullosa, lethal acantholytic(LB);Cardiomyopathy, ARVC(LB);Ectodermal dysplasia skin fragility syndrome(LB);Skin fragility woolly hair syndrome(LB);Primary dilated cardiomyopathy(US);Migraine(US);Hemiplegia(US);no…	1/16/2018	-24.24	1.166666667	BLB	3
44929	Simple	78652302	T	.	CI	1	13	Ectodermal dysplasia skin fragility syndrome(LB);Skin fragility woolly hair syndrome(LB);Epidermolysis bullosa, lethal acantholytic(LB);Cardiomyopathy, ARVC(LB);not specified(B);not provided(B);not specified(B);Cardiovascular phenotype(B);not specified(B);not specified(B);not specified(B);Dilated cardiomyopathy with woolly hair and keratoderma(B);Arrhythmogenic right ventricular cardiomyopathy, t…	1/24/2018	-57	2.076923077	B	3
44936	Simple	41302885	A	.	CI	1	14	not provided(LB);Dilated cardiomyopathy with woolly hair and keratoderma(B);Arrhythmogenic right ventricular cardiomyopathy, type 8(B);Cardiovascular phenotype(LB);Cardiomyopathy, ARVC(LB);Ectodermal dysplasia skin fragility syndrome(LB);Skin fragility woolly hair syndrome(LB);Epidermolysis bullosa, lethal acantholytic(LB);Arrhythmogenic right ventricular cardiomyopathy, type 8(US);not specified(…	1/3/2018	-43.05	1.785714286	B	3
44940	Simple	397516953	A	.	CI	1	2	not specified(LB);Dilated cardiomyopathy with woolly hair and keratoderma(B);Arrhythmogenic right ventricular cardiomyopathy, type 8(B)	1/1/2018	-8.4	1.5	BLB	3
44943	Simple	147000526	G	.	CI	1	11	not specified(US);Arrhythmogenic right ventricular cardiomyopathy(LB);not provided(US);not specified(LB);Cardiomyopathy, ARVC(LB);Epidermolysis bullosa, lethal acantholytic(LB);Ectodermal dysplasia skin fragility syndrome(LB);Skin fragility woolly hair syndrome(LB);Dilated cardiomyopathy with woolly hair and keratoderma(LB);Arrhythmogenic right ventricular cardiomyopathy, type 8(LB);Cardiovascula…	2/28/2018	-24.51	1.090909091	BLB	3
44945	Simple	147315869	A	.	CI	1	5	not specified(US);not provided(LB);not specified(LB);Dilated cardiomyopathy with woolly hair and keratoderma(B);Arrhythmogenic right ventricular cardiomyopathy, type 8(B);Cardiovascular phenotype(B)	2/16/2018	-17.37	1.2	BLB	3
44956	Simple	139509870	T	.	CI	1	5	not specified(US);not provided(LB);Cardiovascular phenotype(US);not specified(LB);Dilated cardiomyopathy with woolly hair and keratoderma(LB);Arrhythmogenic right ventricular cardiomyopathy, type 8(LB)	12/9/2017	-8.58	2	BLB	3
44960	Simple	397516962	-	.	CI	1	3	Cardiovascular phenotype(US);Dilated cardiomyopathy with woolly hair and keratoderma(B);Arrhythmogenic right ventricular cardiomyopathy, type 8(B);not specified(LB)	10/16/2017	-9.3	0.666666667	BLB	3
44962	Simple	397516963	C	.	CI	1	4	not specified(LB);not specified(US);not specified(B);Dilated cardiomyopathy with woolly hair and keratoderma(B);Arrhythmogenic right ventricular cardiomyopathy, type 8(B)	1/1/2018	-13.38	2.75	BLB	3
44968	Simple	138329459	C	.	CI	1	11	not specified(B);not provided(LB);Arrhythmogenic right ventricular cardiomyopathy(US);Dilated cardiomyopathy with woolly hair and keratoderma(B);Arrhythmogenic right ventricular cardiomyopathy, type 8(B);Cardiomyopathy, ARVC(LB);Skin fragility woolly hair syndrome(LB);Ectodermal dysplasia skin fragility syndrome(LB);Epidermolysis bullosa, lethal acantholytic(LB);not provided(B);not specified(B);C…	1/12/2018	-44.34	1.272727273	B	3
44969	Simple	142717240	G	.	CI	1	11	not specified(US);not specified(US);not specified(US);not specified(US);Ectodermal dysplasia skin fragility syndrome(LB);Cardiomyopathy, ARVC(LB);Skin fragility woolly hair syndrome(LB);Epidermolysis bullosa, lethal acantholytic(LB);Dilated cardiomyopathy with woolly hair and keratoderma(US);Arrhythmogenic right ventricular cardiomyopathy, type 8(US);not provided(LB);Cardiovascular phenotype(US)	1/19/2018	-16.65	1.181818182	BLB	3
44980	Simple	201930322	A	.	CI	1	6	not specified(US);Epidermolysis bullosa, lethal acantholytic(LB);Ectodermal dysplasia skin fragility syndrome(LB);Cardiomyopathy, ARVC(LB);Skin fragility woolly hair syndrome(LB);Dilated cardiomyopathy with woolly hair and keratoderma(US);Arrhythmogenic right ventricular cardiomyopathy, type 8(US)	10/5/2016	-12.45	1.833333333	BLB	3
44982	Simple	200476515	T	.	CI	1	8	Dilated cardiomyopathy with woolly hair and keratoderma(US);Arrhythmogenic right ventricular cardiomyopathy, type 8(US);Cardiomyopathy, ARVC(LB);Skin fragility woolly hair syndrome(LB);Epidermolysis bullosa, lethal acantholytic(LB);Ectodermal dysplasia skin fragility syndrome(LB);Cardiovascular phenotype(US);not specified(US);not specified(US)	10/31/2017	-13.17	0.875	BLB	3
44998	Simple	61744548	C	.	CI	1	3	not specified(B);Nonsyndromic Hearing Loss, Recessive(US);not specified(B)	1/18/2018	-9.3	2.333333333	BLB	3
44999	Simple	200237229	A	.	CI	1	4	not specified(LB);not specified(LB);Nonsyndromic Hearing Loss, Recessive(US);not specified(LB)	12/20/2017	-9	0.75	BLB	3
45003	Simple	139851304	C	.	CI	1	8	not specified(B);not specified(LB);Arrhythmogenic right ventricular cardiomyopathy(LB);Arrhythmogenic right ventricular cardiomyopathy, type 9(B);Cardiomyopathy, ARVC(US);Cardiovascular phenotype(B);Arrhythmogenic right ventricular cardiomyopathy, type 9(LB);not specified(B)	1/23/2018	-29.7	1.625	B	3
45007	Simple	200586695	G	.	CI	1	6	Arrhythmogenic right ventricular cardiomyopathy(LB);not specified(LB);Arrhythmogenic right ventricular cardiomyopathy, type 9(LB);not specified(LB);Cardiovascular phenotype(US);not specified(US)	12/29/2017	-11.61	1.5	BLB	3
45008	Simple	142742483	G	.	CI	1	5	not specified(B);not specified(B);Arrhythmogenic right ventricular cardiomyopathy, type 9(B);Cardiomyopathy, ARVC(US);Arrhythmogenic right ventricular cardiomyopathy, type 9(B)	1/22/2018	-19.5	2.2	BLB	3
45013	Simple	200122872	G	.	CI	1	7	not specified(LB);not specified(B);Cardiomyopathy, ARVC(US);Arrhythmogenic right ventricular cardiomyopathy, type 9(LB);not provided(LB);Arrhythmogenic right ventricular cardiomyopathy, type 9(LB);Arrhythmogenic right ventricular cardiomyopathy, type 9(LB)	1/22/2018	-18.6	1.571428571	BLB	3
45021	Simple	199571473	C	.	CI	1	5	not specified(B);not provided(US);not specified(B);Cardiovascular phenotype(B);Arrhythmogenic right ventricular cardiomyopathy, type 9(B)	11/20/2017	-22.41	1.8	BLB	3
45033	Simple	146882581	A	.	CI	1	8	not specified(B);Arrhythmogenic right ventricular cardiomyopathy, type 9(B);Arrhythmogenic right ventricular cardiomyopathy(US);Cardiovascular phenotype(LB);not specified(LB);Arrhythmogenic right ventricular cardiomyopathy, type 9(LB);Arrhythmogenic right ventricular cardiomyopathy, type 9(LB);not specified(LB)	1/23/2018	-24.27	1.75	BLB	3
45068	Simple	139734328	T	.	CI	1	8	not specified(US);Arrhythmogenic right ventricular cardiomyopathy(B);not specified(US);Cardiovascular phenotype(LB);Arrhythmogenic right ventricular cardiomyopathy, type 9(LB);not specified(LB);Arrhythmogenic right ventricular cardiomyopathy, type 9(LB);Arrhythmogenic right ventricular cardiomyopathy, type 9(LB)	2/13/2018	-19.68	1.375	BLB	3
45077	Simple	150821281	A	.	CI	1	11	not specified(LB);Arrhythmogenic right ventricular cardiomyopathy(US);Dysplasia, arrhythmogenic right ventricular(LB);not specified(US);not specified(LB);not specified(LB);Cardiovascular phenotype(LB);Arrhythmogenic right ventricular cardiomyopathy, type 9(LB);not specified(LB);Arrhythmogenic right ventricular cardiomyopathy, type 9(LB);Arrhythmogenic right ventricular cardiomyopathy, type 9(US)	1/5/2018	-22.62	1.909090909	BLB	3
45081	Simple	139139859	C	.	CI	1	8	not specified(LB);Arrhythmogenic right ventricular cardiomyopathy(US);not provided(LB);not specified(LB);Arrhythmogenic right ventricular cardiomyopathy(US);Arrhythmogenic right ventricular cardiomyopathy, type 9(LB);Cardiovascular phenotype(LB);Arrhythmogenic right ventricular cardiomyopathy, type 9(LB)	1/6/2018	-17.25	1.75	BLB	3
45083	Simple	62001015	A	.	CI	1	6	not specified(LB);not provided(LB);not specified(LB);Arrhythmogenic right ventricular cardiomyopathy, type 9(B);Cardiomyopathy, ARVC(US);Cardiovascular phenotype(B)	1/8/2018	-20.4	1.166666667	BLB	3
45097	Simple	190878719	A	.	CI	1	9	not specified(LB);not specified(US);not specified(B);Cardiovascular phenotype(LB);Loeys-Dietz syndrome(LB);Thoracic aortic aneurysm and aortic dissection(LB);Loeys-Dietz syndrome 1(LB);not specified(B);Thoracic aortic aneurysm and aortic dissection(LB)	12/26/2017	-27.24	2.222222222	B	3
45118	Simple	200229810	C	.	CI	1	4	not specified(LB);Cardio-facio-cutaneous syndrome(US);Noonan syndrome(US);not provided(B)	7/12/2016	-9	1.25	BLB	3
45357	Simple	202043599	T	.	CI	1	4	not specified(LB);not specified(LB);not provided(LB);Rasopathy(US)	8/14/2017	-9	1	BLB	3
45388	Simple	143346402	T	.	CI	1	7	not specified(LB);Hypertrichotic osteochondrodysplasia(US);Familial atrial fibrillation(US);Dilated Cardiomyopathy, Dominant(US);not specified(B);Dilated cardiomyopathy 1O(LB);Cardiovascular phenotype(LB)	9/23/2017	-13.5	1.571428571	BLB	3
45407	Simple	2291550	A	.	CI	1	6	not specified(B);Dilated cardiomyopathy 1O(B);Familial atrial fibrillation(US);Hypertrichotic osteochondrodysplasia(US);Dilated Cardiomyopathy, Dominant(US);not specified(LB)	10/16/2017	-13.5	1.5	BLB	3
45410	Simple	377384557	G	.	CI	1	7	not specified(LB);Hypertrichotic osteochondrodysplasia(US);Dilated Cardiomyopathy, Dominant(US);Familial atrial fibrillation(US);not specified(LB);Dilated cardiomyopathy 1O(B);Cardiovascular phenotype(LB)	11/3/2017	-14.7	1.285714286	BLB	3
45426	Simple	115931035	T	.	CI	1	5	not specified(B);not specified(B);Nonsyndromic Hearing Loss, Recessive(US);Retinitis pigmentosa-deafness syndrome(US);not specified(B)	7/1/2016	-14.4	2.4	BLB	3
45427	Simple	35188020	T	.	CI	1	5	not specified(B);not specified(B);Nonsyndromic Hearing Loss, Recessive(US);Retinitis pigmentosa-deafness syndrome(US);not specified(LB)	12/4/2017	-11.4	2.2	BLB	3
45454	Simple	397517197	ACGACG	.	CI	1	3	not specified(B);not specified(US);not specified(LB)	5/22/2017	-8.7	1.333333333	BLB	3
45486	Simple	41277374	G	.	CI	1	4	not specified(LB);not specified(LB);Primary dilated cardiomyopathy(B);Cardiovascular phenotype(US)	12/27/2017	-11.61	1.75	BLB	3
45501	Simple	150075979	T	.	CI	1	3	not specified(B);not specified(US);Deafness, autosomal recessive 1A(B);Deafness, autosomal recessive 1b(B);Deafness, autosomal dominant 3b(B);Hidrotic ectodermal dysplasia syndrome(B)	4/21/2017	-11.64	2	BLB	3
45503	Simple	35002004	T	.	CI	1	4	not specified(B);not specified(US);Deafness, autosomal recessive 1A(B);Deafness, autosomal recessive 1b(B);Deafness, autosomal dominant 3b(B);Hidrotic ectodermal dysplasia syndrome(B);not specified(LB)	8/29/2017	-13.41	2	BLB	3
45527	Simple	138951890	C	.	CI	1	7	not specified(LB);not provided(US);not specified(LB);Myofibrillar myopathy, ZASP-related(LB);not specified(US);Cardiovascular phenotype(US);Familial dilated cardiomyopathy(US)	2/2/2018	-10.11	0.857142857	BLB	3
45537	Simple	140552419	T	.	CI	1	4	not specified(LB);Myofibrillar myopathy, ZASP-related(US);not specified(LB);Cardiovascular phenotype(LB)	8/14/2017	-8.97	1.25	BLB	3
45563	Simple	61754640	A	.	CI	1	3	not specified(B);Nonsyndromic Hearing Loss, Recessive(US);not specified(B)	6/14/2016	-8.7	3	BLB	3
45564	Simple	35089879	T	.	CI	1	3	not specified(B);Nonsyndromic Hearing Loss, Recessive(US);not specified(B)	6/14/2016	-8.7	3	BLB	3
45571	Simple	338489	G	.	CI	1	3	not specified(B);Nonsyndromic Hearing Loss, Recessive(US);not specified(B)	6/14/2016	-8.7	3	BLB	3
45581	Simple	7904077	T	.	CI	1	5	not specified(B);not specified(B);Dilated cardiomyopathy 1W(B);Dilated Cardiomyopathy, Dominant(US);not provided(B)	12/21/2017	-19.5	2.8	BLB	3
45582	Simple	141033098	C	.	CI	1	8	not provided(LB);not specified(LB);Cardiovascular phenotype(LB);Dilated cardiomyopathy 1W(LB);not provided(LB);not specified(US);Familial dilated cardiomyopathy(US);not specified(US)	10/4/2017	-14.94	1.25	BLB	3
45587	Simple	137877092	T	.	CI	1	5	not specified(B);not specified(B);Cardiovascular phenotype(B);Dilated Cardiomyopathy, Dominant(US);Dilated cardiomyopathy 1W(B)	12/27/2017	-22.5	1.4	BLB	3
45588	Simple	189781480	G	.	CI	1	5	not specified(B);Cardiovascular phenotype(LB);Dilated Cardiomyopathy, Dominant(US);Dilated cardiomyopathy 1W(B);not specified(LB)	10/26/2017	-17.1	0.8	BLB	3
45594	Simple	71579374	G	.	CI	1	6	not specified(LB);not provided(LB);not specified(LB);Primary familial hypertrophic cardiomyopathy(US);Dilated cardiomyopathy 1W(B);Cardiovascular phenotype(US)	1/4/2018	-14.34	1.666666667	BLB	3
45602	Simple	397517237	-	.	CI	1	6	not specified(LB);Dilated cardiomyopathy(LB);not specified(LB);Dilated cardiomyopathy 1W(B);not specified(US);Cardiovascular phenotype(LB)	4/5/2018	-17.7	0.666666667	BLB	3
45609	Simple	71579379	T	.	CI	1	4	not specified(B);not specified(B);Dilated cardiomyopathy 1W(B);Dilated Cardiomyopathy, Dominant(US)	12/27/2017	-14.1	2.5	BLB	3
45613	Simple	148966602	T	.	CI	1	4	not specified(LB);Dilated Cardiomyopathy, Dominant(US);not specified(LB);Dilated cardiomyopathy 1W(B)	11/27/2017	-10.8	2.5	BLB	3
45627	Simple	397517249	C	.	CI	1	5	not specified(US);not specified(B);ANKRD1-related dilated cardiomyopathy(B);not provided(LB);Cardiovascular phenotype(LB)	8/1/2017	-17.31	1.8	BLB	3
45628	Simple	150797476	T	.	CI	1	7	not specified(US);Primary dilated cardiomyopathy(LB);not specified(LB);ANKRD1-related dilated cardiomyopathy(LB);Cardiovascular phenotype(LB);not specified(US);not provided(LB)	2/22/2018	-14.61	1.285714286	BLB	3
45631	Simple	397517250	-	.	CI	1	6	not specified(LB);Cardiomyopathy(B);ANKRD1-related dilated cardiomyopathy(B);Dilated Cardiomyopathy, Dominant(US);Total anomalous pulmonary venous return(B);Total anomalous pulmonary venous return(B)	10/11/2017	-23.1	2.333333333	BLB	3
45652	Simple	111033459	G	.	CI	1	5	not specified(B);not specified(US);Nonsyndromic Hearing Loss, Recessive(US);Retinitis pigmentosa-deafness syndrome(US);not specified(LB)	8/4/2017	-8.61	1.8	BLB	3
45658	Simple	139337135	C	.	CI	1	4	not specified(B);not specified(B);Nonsyndromic Hearing Loss, Recessive(US);Retinitis pigmentosa-deafness syndrome(US)	8/3/2016	-12	1.25	BLB	3
45676	Simple	117592152	T	.	CI	1	5	not specified(B);not specified(B);Nonsyndromic Hearing Loss, Recessive(US);Retinitis pigmentosa-deafness syndrome(US);not specified(B)	8/3/2017	-13.8	2.4	BLB	3
45681	Simple	146273185	T	.	CI	1	4	not specified(B);not specified(B);Nonsyndromic Hearing Loss, Recessive(US);Retinitis pigmentosa-deafness syndrome(US)	6/14/2016	-10.2	2	BLB	3
45686	Simple	116541276	C	.	CI	1	4	not specified(B);not specified(US);Glycogen storage disease of heart, lethal congenital(B);Cardiovascular phenotype(LB)	4/11/2017	-12.54	2.75	BLB	3
45688	Simple	144426409	T	.	CI	1	7	not specified(B);not specified(B);Glycogen storage disease of heart, lethal congenital(B);Cardiovascular phenotype(LB);Glycogen storage disease of heart, lethal congenital(US);Familial Hypertrophic Cardiomyopathy with Wolff-Parkinson-White Syndrome(US);Wolff-Parkinson-White syndrome(US)	1/2/2018	-17.7	1.857142857	BLB	3
45692	Simple	397517263	A	.	CI	1	6	not specified(LB);Familial Hypertrophic Cardiomyopathy with Wolff-Parkinson-White Syndrome(US);Glycogen storage disease of heart, lethal congenital(US);Wolff-Parkinson-White syndrome(US);Glycogen storage disease of heart, lethal congenital(LB);Cardiovascular phenotype(LB)	9/14/2017	-9.3	1.166666667	BLB	3
45696	Simple	201878539	A	.	CI	1	5	not specified(LB);not specified(LB);not specified(US);Glycogen storage disease of heart, lethal congenital(LB);Cardiovascular phenotype(US)	1/5/2018	-8.94	1.4	BLB	3
45710	Simple	142482217	T	.	CI	1	5	not specified(LB);Familial Hypertrophic Cardiomyopathy with Wolff-Parkinson-White Syndrome(US);Glycogen storage disease of heart, lethal congenital(US);Wolff-Parkinson-White syndrome(US);Glycogen storage disease of heart, lethal congenital(B)	1/4/2018	-8.7	1.6	BLB	3
45738	Simple	145029525	T	.	CI	1	7	not specified(LB);Wolff-Parkinson-White syndrome(US);Familial Hypertrophic Cardiomyopathy with Wolff-Parkinson-White Syndrome(US);Glycogen storage disease of heart, lethal congenital(US);not specified(LB);Glycogen storage disease of heart, lethal congenital(LB);Cardiovascular phenotype(LB)	9/1/2017	-11.4	1.571428571	BLB	3
45760	Simple	16960961	A	.	CI	1	3	not specified(B);Nonsyndromic Hearing Loss, Recessive(US);not specified(B)	9/25/2017	-9.3	2.333333333	BLB	3
45784	Simple	143345726	C	.	CI	1	5	not specified(US);not specified(LB);Cardiovascular phenotype(LB);Hypertrophic cardiomyopathy(LB);Familial hypertrophic cardiomyopathy 16(US)	3/13/2018	-9.48	1.4	BLB	3
45816	Simple	147376000	G	.	CI	1	4	not specified(B);Nonsyndromic Hearing Loss, Recessive(US);not provided(LB);not specified(LB)	2/22/2018	-10.5	1.25	BLB	3
45820	Simple	35010955	T	.	CI	1	3	not specified(B);Nonsyndromic Hearing Loss, Recessive(US);not specified(B)	8/3/2017	-9.3	2.333333333	BLB	3
45822	Simple	34067308	T	.	CI	1	3	not specified(B);Nonsyndromic Hearing Loss, Recessive(US);not specified(B)	8/3/2017	-9.3	2.333333333	BLB	3
45834	Simple	147370522	A	.	CI	1	7	not specified(LB);not specified(B);Naxos disease(B);Arrhythmogenic right ventricular cardiomyopathy, type 12(B);Cardiomyopathy, ARVC(US);Naxos disease(US);not provided(B);Cardiovascular phenotype(LB)	12/29/2017	-21.3	2	BLB	3
45861	Simple	185917383	T	.	CI	1	6	not specified(B);not specified(B);Retinitis pigmentosa-deafness syndrome(US);CDH23-Related Disorders(US);Nonsyndromic Hearing Loss, Recessive(US);not specified(LB)	2/5/2018	-14.7	1.166666667	BLB	3
45866	Simple	111033369	A	.	CI	1	5	not specified(B);not specified(LB);Nonsyndromic Hearing Loss, Recessive(US);Retinitis pigmentosa-deafness syndrome(US);not specified(LB)	6/14/2016	-10.2	2	BLB	3
45885	Simple	111033288	A	.	CI	1	5	not specified(B);not specified(B);Retinitis pigmentosa-deafness syndrome(US);Nonsyndromic Hearing Loss, Recessive(US);not specified(LB)	2/6/2018	-14.4	1.2	BLB	3
45891	Simple	181255269	T	.	CI	1	4	not specified(B);not specified(LB);not specified(US);Deafness, autosomal recessive 12(US);Usher syndrome, type 1D(US)	5/23/2017	-9	1.25	BLB	3
45892	Simple	397517316	-	.	CI	1	5	not specified(B);Retinitis pigmentosa-deafness syndrome(US);Nonsyndromic Hearing Loss, Recessive(US);CDH23-Related Disorders(US);not specified(LB)	10/19/2016	-8.7	1.4	BLB	3
45930	Simple	56107171	T	.	CI	1	3	not specified(B);not specified(US);not specified(B)	1/26/2015	-8.64	3.666666667	BLB	3
45939	Simple	79271090	T	.	CI	1	5	not specified(B);Retinitis pigmentosa-deafness syndrome(US);Nonsyndromic Hearing Loss, Recessive(US);not specified(B);not specified(B)	6/14/2016	-14.4	2.4	BLB	3
45973	Simple	114745089	C	.	CI	1	6	not specified(B);Retinitis pigmentosa-deafness syndrome(US);Nonsyndromic Hearing Loss, Recessive(US);CDH23-Related Disorders(US);not specified(B);not specified(LB)	1/19/2018	-12.3	1.833333333	BLB	3
46018	Simple	114827737	T	.	CI	1	5	not specified(B);Nonsyndromic Hearing Loss, Recessive(US);Retinitis pigmentosa-deafness syndrome(US);CDH23-Related Disorders(US);not specified(B)	1/26/2017	-9.9	2	BLB	3
46043	Simple	201733315	A	.	CI	1	3	not specified(B);not specified(LB);not specified(B)	11/30/2016	-9.9	4	BLB	3
46065	Simple	376497158	A	.	CI	1	5	not specified(B);not specified(B);not specified(B);Nonsyndromic Hearing Loss, Recessive(US);Retinitis pigmentosa-deafness syndrome(US)	6/14/2016	-12	3.2	BLB	3
46074	Simple	144906721	A	.	CI	1	6	not specified(B);not specified(US);Metachromatic leukodystrophy(LB);Atypical Gaucher Disease(LB);Combined saposin deficiency(LB);Galactosylceramide beta-galactosidase deficiency(LB)	6/14/2016	-15.18	2.5	BLB	3
46097	Simple	113747896	A	.	CI	1	3	not specified(B);not specified(B);Nonsyndromic Hearing Loss, Recessive(US)	6/14/2016	-8.7	3	BLB	3
46120	Simple	61731564	C	.	CI	1	3	not specified(B);Nonsyndromic Hearing Loss, Recessive(US);not specified(B)	12/8/2017	-9.3	2.666666667	BLB	3
46136	Simple	192707412	T	.	CI	1	4	not specified(LB);not specified(B);Cardiomyopathy, ARVC(US);not specified(B)	12/13/2016	-12.3	2.75	BLB	3
46140	Simple	116911972	C	.	CI	1	5	not specified(B);not provided(US);not specified(LB);Arrhythmogenic right ventricular cardiomyopathy, type 5(B);Cardiovascular phenotype(B)	1/4/2018	-19.41	1.8	BLB	3
46141	Simple	34099410	T	.	CI	1	5	not specified(B);not specified(B);Arrhythmogenic right ventricular cardiomyopathy, type 5(B);Cardiovascular phenotype(B);Cardiomyopathy, ARVC(US)	1/23/2018	-18.9	3.2	BLB	3
46156	Simple	11924644	T	.	CI	1	5	not specified(B);not specified(B);Arrhythmogenic right ventricular cardiomyopathy, type 5(B);Cardiovascular phenotype(B);Cardiomyopathy, ARVC(US)	1/12/2018	-18.9	2.6	BLB	3
46171	Simple	148185335	A	.	CI	1	8	not specified(LB);not provided(LB);not specified(US);Arrhythmogenic right ventricular cardiomyopathy(US);Cardiovascular phenotype(LB);Arrhythmogenic right ventricular cardiomyopathy, type 11(LB);not provided(LB);not specified(LB)	12/27/2017	-17.67	1.25	BLB	3
46172	Simple	200475862	T	.	CI	1	4	not specified(US);not specified(LB);not specified(LB);Arrhythmogenic right ventricular cardiomyopathy, type 11(LB)	9/28/2017	-8.85	2.25	BLB	3
46173	Simple	147742157	G	.	CI	1	5	not specified(US);not provided(LB);not specified(LB);Arrhythmogenic right ventricular cardiomyopathy, type 11(B);not specified(US)	2/26/2018	-11.67	1.4	BLB	3
46186	Simple	200056085	TCTC	.	CI	1	8	not specified(B);Cardiomyopathy(B);Arrhythmogenic right ventricular cardiomyopathy(B);Arrhythmogenic right ventricular cardiomyopathy, type 11(B);not specified(B);Cardiovascular phenotype(B);Arrhythmogenic right ventricular cardiomyopathy, type 11(B);Arrhythmogenic right ventricular cardiomyopathy, type 11(B)	1/12/2018	-38.4	2.875	B	3
46187	Simple	138643506	T	.	CI	1	7	not specified(LB);not specified(B);Arrhythmogenic right ventricular cardiomyopathy, type 11(LB);Cardiovascular phenotype(LB);Cardiomyopathy, ARVC(US);Arrhythmogenic right ventricular cardiomyopathy, type 11(LB);Arrhythmogenic right ventricular cardiomyopathy, type 11(LB)	12/14/2017	-19.2	1.285714286	BLB	3
46188	Simple	117812913	C	.	CI	1	6	not specified(B);Arrhythmogenic right ventricular cardiomyopathy, type 11(B);Cardiovascular phenotype(B);Cardiomyopathy, ARVC(US);Arrhythmogenic right ventricular cardiomyopathy, type 11(LB);Arrhythmogenic right ventricular cardiomyopathy, type 11(B)	1/13/2018	-21.9	2.5	BLB	3
46189	Simple	144799937	T	.	CI	1	7	not specified(US);Arrhythmogenic right ventricular dysplasia(US);not specified(LB);not specified(LB);Arrhythmogenic right ventricular cardiomyopathy, type 11(LB);Cardiovascular phenotype(US);Arrhythmogenic right ventricular cardiomyopathy, type 11(LB)	3/5/2018	-12.54	0.857142857	BLB	3
46202	Simple	145560678	T	.	CI	1	5	not specified(LB);not specified(B);Arrhythmogenic right ventricular cardiomyopathy, type 11(B);Cardiovascular phenotype(US);Arrhythmogenic right ventricular cardiomyopathy, type 11(LB)	11/4/2017	-18.3	0.6	BLB	3
46311	Simple	145556097	T	.	CI	1	4	not specified(LB);Febrile seizures, familial, 4(US);not specified(LB);not specified(LB)	12/21/2017	-8.91	1.5	BLB	3
46312	Simple	190922596	C	.	CI	1	4	not specified(LB);Febrile seizures, familial, 4(US);not specified(LB);not specified(LB)	12/21/2017	-8.61	1.75	BLB	3
46348	Simple	41308846	A	.	CI	1	5	not specified(B);Febrile seizures, familial, 4(US);not specified(B);not specified(LB);not provided(LB)	11/29/2017	-15.81	2.2	BLB	3
46374	Simple	41303344	A	.	CI	1	4	not specified(B);not specified(B);not specified(B);not provided(LB)	9/19/2016	-15.6	3.25	BLB	3
46431	Simple	139872140	T	.	CI	1	5	not specified(LB);not provided(US);not specified(LB);Left ventricular noncompaction 1(LB);Left ventricular noncompaction cardiomyopathy(LB)	3/1/2018	-11.61	1.6	BLB	3
46442	Simple	61735473	T	.	CI	1	6	not specified(B);not specified(B);Retinitis pigmentosa-deafness syndrome(US);Nonsyndromic Hearing Loss, Recessive(US);not specified(B);not provided(B)	10/31/2016	-19.2	2.666666667	BLB	3
46443	Simple	61735479	A	.	CI	1	5	not specified(B);not specified(B);Nonsyndromic Hearing Loss, Recessive(US);Retinitis pigmentosa-deafness syndrome(US);not specified(LB)	12/4/2017	-10.8	2.4	BLB	3
46454	Simple	111033516	T	.	CI	1	5	not specified(B);not specified(B);not specified(LB);Retinitis pigmentosa-deafness syndrome(US);Nonsyndromic Hearing Loss, Recessive(US)	6/14/2016	-11.7	2.4	BLB	3
46461	Simple	41307518	A	.	CI	1	4	not specified(B);not specified(B);Nonsyndromic Hearing Loss, Recessive(US);Retinitis pigmentosa-deafness syndrome(US)	3/1/2017	-9.6	2.5	BLB	3
46469	Simple	184144118	A	.	CI	1	5	not specified(B);not specified(B);Nonsyndromic Hearing Loss, Recessive(US);Retinitis pigmentosa-deafness syndrome(US);not specified(LB)	12/6/2017	-11.4	2.2	BLB	3
46474	Simple	111033496	A	.	CI	1	4	not specified(B);Nonsyndromic Hearing Loss, Recessive(US);Retinitis pigmentosa-deafness syndrome(US);not specified(B)	10/11/2016	-9.6	2.25	BLB	3
46484	Simple	111033362	C	.	CI	1	6	not specified(B);not specified(B);not specified(LB);Nonsyndromic Hearing Loss, Recessive(US);Retinitis pigmentosa-deafness syndrome(US);not provided(LB)	6/15/2017	-13.5	2.333333333	BLB	3
46493	Simple	397517465	-	.	CI	1	5	not specified(LB);Nonsyndromic Hearing Loss, Recessive(US);Retinitis pigmentosa-deafness syndrome(US);not specified(LB);not specified(LB)	1/24/2018	-9	1.2	BLB	3
46498	Simple	61862390	A	.	CI	1	6	not specified(B);not specified(B);not specified(B);Usher syndrome, type 1F(LB);Retinitis pigmentosa-deafness syndrome(US);Nonsyndromic Hearing Loss, Recessive(US)	6/14/2016	-13.5	3.5	BLB	3
46505	Simple	113363047	-	.	CI	1	4	not specified(B);not specified(B);not specified(B);not provided(B)	2/24/2017	-19.2	3	BLB	3
46516	Simple	28763880	G	.	CI	1	3	not specified(LB);Hypertrophic cardiomyopathy(US);Familial hypertrophic cardiomyopathy 1(B)	6/4/2017	-9	1	BLB	3
46517	Simple	17340492	T	.	CI	1	4	not specified(B);not specified(B);Familial hypertrophic cardiomyopathy 1(B);Hypertrophic cardiomyopathy(US)	7/27/2017	-13.5	2.75	BLB	3
46522	Simple	138130914	A	.	CI	1	4	not specified(LB);not provided(LB);not specified(LB);Familial hypertrophic cardiomyopathy 1(B)	12/20/2017	-13.5	2	BLB	3
46526	Simple	117502839	A	.	CI	1	5	not specified(US);not provided(LB);not specified(LB);Hypertrophic cardiomyopathy(US);Familial hypertrophic cardiomyopathy 1(LB)	2/23/2018	-8.7	1	BLB	3
46534	Simple	72546669	T	.	CI	1	5	not specified(LB);not specified(US);Long QT syndrome(B);not specified(B);Cardiovascular phenotype(LB)	1/4/2018	-16.5	2	BLB	3
46549	Simple	144505461	T	.	CI	1	3	not specified(B);not specified(B);Bartter's syndrome(US)	9/9/2016	-11.7	1.333333333	BLB	3
46556	Simple	145499142	A	.	CI	1	8	not specified(LB);not specified(US);Fibrochondrogenesis(LB);Otospondylomegaepiphyseal dysplasia(LB);Stickler Syndrome, Dominant(LB);Nonsyndromic Hearing Loss, Dominant(LB);Weissenbacher-Zweymuller syndrome(LB);not specified(US)	5/31/2017	-18.6	1	BLB	3
46577	Simple	148169214	T	.	CI	1	6	not specified(LB);not provided(LB);not specified(LB);not provided(US);Dilated cardiomyopathy 1G(LB);Limb-girdle muscular dystrophy, type 2J(LB);not specified(LB)	10/17/2017	-13.17	2	BLB	3
46594	Simple	72648925	C	.	CI	1	6	not specified(LB);not provided(LB);not specified(B);Dilated cardiomyopathy 1G(B);Limb-girdle muscular dystrophy, type 2J(B);Cardiovascular phenotype(LB);not specified(LB)	12/28/2017	-21.6	2	BLB	3
46597	Simple	55972547	C	.	CI	1	5	not specified(B);not specified(B);Dilated cardiomyopathy 1G(B);Limb-girdle muscular dystrophy, type 2J(B);Cardiovascular phenotype(US);not specified(B)	1/10/2018	-19.98	3	BLB	3
46599	Simple	72648929	G	.	CI	1	13	not specified(B);not specified(B);not specified(B);not specified(B);Cardiovascular phenotype(LB);Myopathy, early-onset, with fatal cardiomyopathy(US);Limb-Girdle Muscular Dystrophy, Recessive(US);Distal myopathy Markesbery-Griggs type(US);Hereditary myopathy with early respiratory failure(US);Dilated Cardiomyopathy, Dominant(US);Hypertrophic cardiomyopathy(US);Dilated cardiomyopathy 1G(B);Limb-gi…	1/11/2018	-35.4	1.692307692	B	3
46603	Simple	72648930	G	.	CI	1	5	not specified(US);not specified(B);not provided(LB);Dilated cardiomyopathy 1G(LB);Limb-girdle muscular dystrophy, type 2J(LB);not specified(US)	1/5/2018	-9.84	2.4	BLB	3
46613	Simple	143845692	G	.	CI	1	10	not specified(LB);Cardiovascular phenotype(LB);Hereditary myopathy with early respiratory failure(US);Dilated Cardiomyopathy, Dominant(US);Hypertrophic cardiomyopathy(US);Distal myopathy Markesbery-Griggs type(US);Limb-Girdle Muscular Dystrophy, Recessive(US);Myopathy, early-onset, with fatal cardiomyopathy(US);Dilated cardiomyopathy 1G(B);Limb-girdle muscular dystrophy, type 2J(B);not specified(…	8/7/2017	-14.1	1.7	BLB	3
46614	Simple	72648937	T	.	CI	1	13	Cardiovascular phenotype(LB);not specified(B);Distal myopathy Markesbery-Griggs type(US);Dilated Cardiomyopathy, Dominant(US);Limb-Girdle Muscular Dystrophy, Recessive(US);Myopathy, early-onset, with fatal cardiomyopathy(US);Hereditary myopathy with early respiratory failure(US);Hypertrophic cardiomyopathy(US);Dilated cardiomyopathy 1G(B);Limb-girdle muscular dystrophy, type 2J(B);not specified(L…	1/9/2018	-31.2	1.615384615	B	3
46618	Simple	72648940	A	.	CI	1	6	not specified(US);not provided(LB);not specified(LB);Dilated cardiomyopathy 1G(LB);Limb-girdle muscular dystrophy, type 2J(LB);Cardiovascular phenotype(LB);not specified(US)	11/30/2017	-10.71	2.333333333	BLB	3
46621	Simple	72648942	C	.	CI	1	14	not specified(B);not provided(LB);not specified(B);not specified(B);Dilated cardiomyopathy 1G(B);Limb-girdle muscular dystrophy, type 2J(B);Cardiovascular phenotype(LB);not specified(B);Hypertrophic cardiomyopathy(US);Dilated Cardiomyopathy, Dominant(US);Myopathy, early-onset, with fatal cardiomyopathy(US);Limb-Girdle Muscular Dystrophy, Recessive(US);Hereditary myopathy with early respiratory fa…	1/11/2018	-36.9	1.5	B	3
46622	Simple	371785683	A	.	CI	1	10	not specified(LB);Hypertrophic cardiomyopathy(US);Dilated Cardiomyopathy, Dominant(US);Hereditary myopathy with early respiratory failure(US);Distal myopathy Markesbery-Griggs type(US);Myopathy, early-onset, with fatal cardiomyopathy(US);Limb-Girdle Muscular Dystrophy, Recessive(US);not specified(B);Dilated cardiomyopathy 1G(B);Limb-girdle muscular dystrophy, type 2J(B);not specified(LB)	12/15/2017	-17.4	1.5	BLB	3
46633	Simple	146983095	C	.	CI	1	12	not specified(B);not specified(B);not specified(B);not specified(B);Dilated cardiomyopathy 1G(B);Limb-girdle muscular dystrophy, type 2J(B);Cardiovascular phenotype(LB);Dilated Cardiomyopathy, Dominant(US);Limb-Girdle Muscular Dystrophy, Recessive(US);Hereditary myopathy with early respiratory failure(US);Myopathy, early-onset, with fatal cardiomyopathy(US);Distal myopathy Markesbery-Griggs type(…	2/14/2018	-28.8	1.833333333	B	3
46635	Simple	72648946	T	.	CI	1	10	not specified(B);not specified(B);Dilated cardiomyopathy 1G(B);Limb-girdle muscular dystrophy, type 2J(B);Cardiovascular phenotype(B);Hypertrophic cardiomyopathy(US);Dilated Cardiomyopathy, Dominant(US);Myopathy, early-onset, with fatal cardiomyopathy(US);Hereditary myopathy with early respiratory failure(US);Limb-Girdle Muscular Dystrophy, Recessive(US);Distal myopathy Markesbery-Griggs type(US)	1/5/2018	-19.2	2	BLB	3
46643	Simple	201263441	T	.	CI	1	11	not specified(B);not provided(LB);not specified(LB);not specified(US);Limb-Girdle Muscular Dystrophy, Recessive(US);Hypertrophic cardiomyopathy(US);Distal myopathy Markesbery-Griggs type(US);Myopathy, early-onset, with fatal cardiomyopathy(US);Dilated Cardiomyopathy, Dominant(US);Hereditary myopathy with early respiratory failure(US);Dilated cardiomyopathy 1G(B);Limb-girdle muscular dystrophy, ty…	10/16/2017	-19.17	1.181818182	BLB	3
46644	Simple	72648949	C	.	CI	1	13	not specified(LB);not specified(B);not specified(B);not specified(LB);Dilated cardiomyopathy 1G(B);Limb-girdle muscular dystrophy, type 2J(B);Cardiovascular phenotype(US);not specified(LB);Hypertrophic cardiomyopathy(US);Hereditary myopathy with early respiratory failure(US);Distal myopathy Markesbery-Griggs type(US);Myopathy, early-onset, with fatal cardiomyopathy(US);Limb-Girdle Muscular Dystro…	1/2/2018	-25.71	1.769230769	BLB	3
46645	Simple	146219199	G	.	CI	1	11	not specified(LB);Cardiovascular phenotype(LB);Hereditary myopathy with early respiratory failure(US);Hypertrophic cardiomyopathy(US);Limb-Girdle Muscular Dystrophy, Recessive(US);Myopathy, early-onset, with fatal cardiomyopathy(US);Dilated Cardiomyopathy, Dominant(US);Distal myopathy Markesbery-Griggs type(US);not specified(B);Dilated cardiomyopathy 1G(B);Limb-girdle muscular dystrophy, type 2J(…	1/8/2018	-19.5	1.818181818	BLB	3
46646	Simple	184412722	C	.	CI	1	12	not specified(B);not provided(US);not provided(LB);not specified(B);Dilated cardiomyopathy 1G(B);Limb-girdle muscular dystrophy, type 2J(B);not specified(B);Dilated Cardiomyopathy, Dominant(US);Hypertrophic cardiomyopathy(US);Hereditary myopathy with early respiratory failure(US);Limb-Girdle Muscular Dystrophy, Recessive(US);Myopathy, early-onset, with fatal cardiomyopathy(US);Distal myopathy Mar…	1/10/2018	-25.71	1.75	BLB	3
46648	Simple	149131555	T	.	CI	1	10	not specified(LB);not specified(B);Dilated cardiomyopathy 1G(B);Limb-girdle muscular dystrophy, type 2J(B);Distal myopathy Markesbery-Griggs type(US);Hypertrophic cardiomyopathy(US);Limb-Girdle Muscular Dystrophy, Recessive(US);Dilated Cardiomyopathy, Dominant(US);Hereditary myopathy with early respiratory failure(US);Myopathy, early-onset, with fatal cardiomyopathy(US);not specified(B)	12/28/2017	-20.1	1.5	BLB	3
46654	Simple	140495148	T	.	CI	1	10	not specified(B);not specified(B);Dilated cardiomyopathy 1G(B);Limb-girdle muscular dystrophy, type 2J(B);Cardiovascular phenotype(LB);Myopathy, early-onset, with fatal cardiomyopathy(US);Dilated Cardiomyopathy, Dominant(US);Distal myopathy Markesbery-Griggs type(US);Limb-Girdle Muscular Dystrophy, Recessive(US);Hypertrophic cardiomyopathy(US);Hereditary myopathy with early respiratory failure(US)	12/21/2017	-18.6	1.8	BLB	3
46658	Simple	76771282	G	.	CI	1	10	not specified(B);Dilated cardiomyopathy 1G(B);Limb-girdle muscular dystrophy, type 2J(B);Cardiovascular phenotype(LB);Distal myopathy Markesbery-Griggs type(US);Limb-Girdle Muscular Dystrophy, Recessive(US);Myopathy, early-onset, with fatal cardiomyopathy(US);Dilated Cardiomyopathy, Dominant(US);Hereditary myopathy with early respiratory failure(US);Hypertrophic cardiomyopathy(US);not specified(B)	1/8/2018	-16.2	2.2	BLB	3
46661	Simple	116572520	A	.	CI	1	10	not specified(LB);not specified(B);Dilated cardiomyopathy 1G(B);Limb-girdle muscular dystrophy, type 2J(B);Distal myopathy Markesbery-Griggs type(US);Hypertrophic cardiomyopathy(US);Limb-Girdle Muscular Dystrophy, Recessive(US);Dilated Cardiomyopathy, Dominant(US);Hereditary myopathy with early respiratory failure(US);Myopathy, early-onset, with fatal cardiomyopathy(US);not specified(B)	12/28/2017	-20.1	1.5	BLB	3
46667	Simple	146627500	C	.	CI	1	12	not specified(B);not provided(US);not provided(LB);not specified(B);Dilated cardiomyopathy 1G(B);Limb-girdle muscular dystrophy, type 2J(B);not specified(B);Limb-Girdle Muscular Dystrophy, Recessive(US);Hereditary myopathy with early respiratory failure(US);Dilated Cardiomyopathy, Dominant(US);Myopathy, early-onset, with fatal cardiomyopathy(US);Hypertrophic cardiomyopathy(US);Distal myopathy Mar…	1/10/2018	-25.71	1.75	BLB	3
46670	Simple	149470241	A	.	CI	1	6	not specified(US);not provided(LB);not specified(LB);not specified(US);Dilated cardiomyopathy 1G(LB);Limb-girdle muscular dystrophy, type 2J(LB);not specified(LB)	12/28/2017	-11.58	1.833333333	BLB	3
46671	Simple	72648958	T	.	CI	1	7	not specified(US);not provided(LB);not specified(LB);Dilated cardiomyopathy 1G(LB);Limb-girdle muscular dystrophy, type 2J(LB);not specified(US);not specified(US);not specified(LB)	1/11/2018	-11.91	1.571428571	BLB	3
46675	Simple	200118743	G	.	CI	1	6	not specified(US);not provided(US);not specified(LB);Dilated cardiomyopathy 1G(LB);Limb-girdle muscular dystrophy, type 2J(LB);not specified(US);not specified(LB)	1/6/2018	-9.72	1.666666667	BLB	3
46676	Simple	146690035	A	.	CI	1	4	not specified(LB);not provided(US);Dilated cardiomyopathy 1G(B);Limb-girdle muscular dystrophy, type 2J(B);not specified(LB)	2/6/2018	-11.01	2.25	BLB	3
46683	Simple	201394117	T	.	CI	1	12	not specified(US);not specified(US);not provided(US);not specified(LB);Hypertrophic cardiomyopathy(US);Myopathy, early-onset, with fatal cardiomyopathy(US);Hereditary myopathy with early respiratory failure(US);Distal myopathy Markesbery-Griggs type(US);Dilated Cardiomyopathy, Dominant(US);Limb-Girdle Muscular Dystrophy, Recessive(US);Dilated cardiomyopathy 1G(LB);Limb-girdle muscular dystrophy, …	12/7/2017	-11.46	1.5	BLB	3
46684	Simple	72648965	C	.	CI	1	5	not specified(LB);not provided(US);not specified(B);Dilated cardiomyopathy 1G(LB);Limb-girdle muscular dystrophy, type 2J(LB);not specified(LB)	12/13/2017	-12.21	2.6	BLB	3
46688	Simple	138853909	T	.	CI	1	10	not specified(LB);not specified(LB);not specified(US);Distal myopathy Markesbery-Griggs type(US);Myopathy, early-onset, with fatal cardiomyopathy(US);Limb-Girdle Muscular Dystrophy, Recessive(US);Hypertrophic cardiomyopathy(US);Dilated Cardiomyopathy, Dominant(US);Hereditary myopathy with early respiratory failure(US);Dilated cardiomyopathy 1G(LB);Limb-girdle muscular dystrophy, type 2J(LB)	2/1/2018	-10.47	1.1	BLB	3
46694	Simple	202102237	A	.	CI	1	11	not specified(B);not specified(LB);not specified(B);Hereditary myopathy with early respiratory failure(US);Distal myopathy Markesbery-Griggs type(US);Dilated Cardiomyopathy, Dominant(US);Myopathy, early-onset, with fatal cardiomyopathy(US);Limb-Girdle Muscular Dystrophy, Recessive(US);Hypertrophic cardiomyopathy(US);Dilated cardiomyopathy 1G(B);Limb-girdle muscular dystrophy, type 2J(B);not speci…	12/20/2017	-26.4	1.363636364	BLB	3
46703	Simple	72648969	T	.	CI	1	12	not specified(LB);not specified(B);not specified(LB);not specified(B);not specified(US);Dilated cardiomyopathy 1G(B);Limb-girdle muscular dystrophy, type 2J(B);Hypertrophic cardiomyopathy(US);Myopathy, early-onset, with fatal cardiomyopathy(US);Distal myopathy Markesbery-Griggs type(US);Hereditary myopathy with early respiratory failure(US);Limb-Girdle Muscular Dystrophy, Recessive(US);Dilated Ca…	1/3/2018	-23.04	1.666666667	BLB	3
46707	Simple	201904848	A	.	CI	1	9	not specified(LB);not specified(B);Myopathy, early-onset, with fatal cardiomyopathy(US);Hypertrophic cardiomyopathy(US);Dilated Cardiomyopathy, Dominant(US);Distal myopathy Markesbery-Griggs type(US);Hereditary myopathy with early respiratory failure(US);Limb-Girdle Muscular Dystrophy, Recessive(US);Dilated cardiomyopathy 1G(LB);Limb-girdle muscular dystrophy, type 2J(LB)	12/11/2017	-11.4	1.555555556	BLB	3
46711	Simple	190935632	G	.	CI	1	10	not specified(B);not specified(B);Dilated cardiomyopathy 1G(B);Limb-girdle muscular dystrophy, type 2J(B);not specified(B);Dilated Cardiomyopathy, Dominant(US);Hereditary myopathy with early respiratory failure(US);Hypertrophic cardiomyopathy(US);Myopathy, early-onset, with fatal cardiomyopathy(US);Distal myopathy Markesbery-Griggs type(US);Limb-Girdle Muscular Dystrophy, Recessive(US)	1/10/2018	-22.2	1.5	BLB	3
46717	Simple	72648973	T	.	CI	1	12	not specified(US);not provided(LB);not specified(LB);Cardiovascular phenotype(US);not specified(US);Myopathy, early-onset, with fatal cardiomyopathy(US);Distal myopathy Markesbery-Griggs type(US);Limb-Girdle Muscular Dystrophy, Recessive(US);Dilated Cardiomyopathy, Dominant(US);Hypertrophic cardiomyopathy(US);Hereditary myopathy with early respiratory failure(US);Dilated cardiomyopathy 1G(LB);Lim…	1/11/2018	-10.59	1.666666667	BLB	3
46718	Simple	72648975	T	.	CI	1	5	not specified(US);not specified(B);Dilated cardiomyopathy 1G(LB);Limb-girdle muscular dystrophy, type 2J(LB);not specified(US);not provided(US)	12/13/2017	-8.61	1.8	BLB	3
46721	Simple	149523263	C	.	CI	1	12	not specified(B);not provided(US);not provided(LB);not specified(B);Dilated cardiomyopathy 1G(B);Limb-girdle muscular dystrophy, type 2J(B);not specified(B);Distal myopathy Markesbery-Griggs type(US);Dilated Cardiomyopathy, Dominant(US);Limb-Girdle Muscular Dystrophy, Recessive(US);Hypertrophic cardiomyopathy(US);Myopathy, early-onset, with fatal cardiomyopathy(US);Hereditary myopathy with early …	1/10/2018	-25.71	1.75	BLB	3
46725	Simple	185062935	A	.	CI	1	10	not specified(B);not specified(B);Dilated cardiomyopathy 1G(B);Limb-girdle muscular dystrophy, type 2J(B);not specified(B);Distal myopathy Markesbery-Griggs type(US);Hereditary myopathy with early respiratory failure(US);Dilated Cardiomyopathy, Dominant(US);Limb-Girdle Muscular Dystrophy, Recessive(US);Hypertrophic cardiomyopathy(US);Myopathy, early-onset, with fatal cardiomyopathy(US)	1/10/2018	-23.4	1.3	BLB	3
46730	Simple	72648977	A	.	CI	1	9	not specified(B);not specified(B);Dilated cardiomyopathy 1G(B);Limb-girdle muscular dystrophy, type 2J(B);Hypertrophic cardiomyopathy(US);Distal myopathy Markesbery-Griggs type(US);Dilated Cardiomyopathy, Dominant(US);Myopathy, early-onset, with fatal cardiomyopathy(US);Hereditary myopathy with early respiratory failure(US);Limb-Girdle Muscular Dystrophy, Recessive(US)	12/27/2017	-14.4	1.888888889	BLB	3
46733	Simple	113391261	A	.	CI	1	11	not specified(B);not specified(B);Cardiovascular phenotype(B);Myopathy, early-onset, with fatal cardiomyopathy(US);Dilated Cardiomyopathy, Dominant(US);Limb-Girdle Muscular Dystrophy, Recessive(US);Hypertrophic cardiomyopathy(US);Hereditary myopathy with early respiratory failure(US);Distal myopathy Markesbery-Griggs type(US);Dilated cardiomyopathy 1G(B);Limb-girdle muscular dystrophy, type 2J(B)…	11/10/2017	-24.6	2	BLB	3
46736	Simple	72648979	C	.	CI	1	9	not specified(B);not specified(B);Dilated cardiomyopathy 1G(B);Limb-girdle muscular dystrophy, type 2J(B);Hypertrophic cardiomyopathy(US);Distal myopathy Markesbery-Griggs type(US);Hereditary myopathy with early respiratory failure(US);Dilated Cardiomyopathy, Dominant(US);Limb-Girdle Muscular Dystrophy, Recessive(US);Myopathy, early-onset, with fatal cardiomyopathy(US)	12/27/2017	-14.4	1.888888889	BLB	3
46759	Simple	149855485	T	.	CI	1	12	not specified(B);not provided(US);not provided(LB);not specified(B);Dilated cardiomyopathy 1G(B);Limb-girdle muscular dystrophy, type 2J(B);not specified(B);Distal myopathy Markesbery-Griggs type(US);Myopathy, early-onset, with fatal cardiomyopathy(US);Hereditary myopathy with early respiratory failure(US);Hypertrophic cardiomyopathy(US);Limb-Girdle Muscular Dystrophy, Recessive(US);Dilated Cardi…	1/10/2018	-25.71	1.75	BLB	3
46764	Simple	150544093	T	.	CI	1	10	not specified(LB);not specified(LB);Distal myopathy Markesbery-Griggs type(US);Limb-Girdle Muscular Dystrophy, Recessive(US);Myopathy, early-onset, with fatal cardiomyopathy(US);Hereditary myopathy with early respiratory failure(US);Hypertrophic cardiomyopathy(US);Dilated Cardiomyopathy, Dominant(US);not specified(B);Dilated cardiomyopathy 1G(B);Limb-girdle muscular dystrophy, type 2J(B)	12/19/2017	-17.7	1.4	BLB	3
46768	Simple	372802604	A	.	CI	1	10	not specified(LB);Hereditary myopathy with early respiratory failure(US);Limb-Girdle Muscular Dystrophy, Recessive(US);Distal myopathy Markesbery-Griggs type(US);Hypertrophic cardiomyopathy(US);Myopathy, early-onset, with fatal cardiomyopathy(US);Dilated Cardiomyopathy, Dominant(US);not specified(LB);not specified(B);Dilated cardiomyopathy 1G(LB);Limb-girdle muscular dystrophy, type 2J(LB)	10/16/2017	-15.3	1.3	BLB	3
46770	Simple	72648987	A	.	CI	1	12	not specified(B);not specified(B);not specified(B);not specified(B);Dilated cardiomyopathy 1G(B);Limb-girdle muscular dystrophy, type 2J(B);Cardiovascular phenotype(B);Limb-Girdle Muscular Dystrophy, Recessive(US);Hypertrophic cardiomyopathy(US);Dilated Cardiomyopathy, Dominant(US);Hereditary myopathy with early respiratory failure(US);Myopathy, early-onset, with fatal cardiomyopathy(US);Distal m…	8/9/2017	-26.4	2.5	BLB	3
46771	Simple	141856116	T	.	CI	1	13	Cardiovascular phenotype(LB);not specified(B);Distal myopathy Markesbery-Griggs type(US);Limb-Girdle Muscular Dystrophy, Recessive(US);Myopathy, early-onset, with fatal cardiomyopathy(US);Hereditary myopathy with early respiratory failure(US);Hypertrophic cardiomyopathy(US);Dilated Cardiomyopathy, Dominant(US);not specified(B);not provided(LB);not specified(B);not specified(B);Dilated cardiomyopa…	1/2/2018	-30	2.153846154	B	3
46779	Simple	116307796	A	.	CI	1	11	not specified(B);not specified(B);not specified(B);Dilated cardiomyopathy 1G(B);Limb-girdle muscular dystrophy, type 2J(B);Hereditary myopathy with early respiratory failure(US);Myopathy, early-onset, with fatal cardiomyopathy(US);Distal myopathy Markesbery-Griggs type(US);Hypertrophic cardiomyopathy(US);Limb-Girdle Muscular Dystrophy, Recessive(US);Dilated Cardiomyopathy, Dominant(US);Cardiovasc…	1/9/2018	-24.6	2	BLB	3
46780	Simple	140003804	C	.	CI	1	10	not specified(B);not specified(B);Dilated cardiomyopathy 1G(B);Limb-girdle muscular dystrophy, type 2J(B);not specified(B);Dilated Cardiomyopathy, Dominant(US);Distal myopathy Markesbery-Griggs type(US);Myopathy, early-onset, with fatal cardiomyopathy(US);Hereditary myopathy with early respiratory failure(US);Hypertrophic cardiomyopathy(US);Limb-Girdle Muscular Dystrophy, Recessive(US)	12/5/2017	-20.4	1.8	BLB	3
46785	Simple	146057575	C	.	CI	1	11	not specified(B);not specified(LB);not specified(LB);Limb-Girdle Muscular Dystrophy, Recessive(US);Hereditary myopathy with early respiratory failure(US);Dilated Cardiomyopathy, Dominant(US);Distal myopathy Markesbery-Griggs type(US);Hypertrophic cardiomyopathy(US);Myopathy, early-onset, with fatal cardiomyopathy(US);not specified(LB);Dilated cardiomyopathy 1G(US);Limb-girdle muscular dystrophy, …	12/27/2017	-14.4	1.272727273	BLB	3
46787	Simple	142812510	T	.	CI	1	10	not specified(B);not specified(B);Dilated cardiomyopathy 1G(B);Limb-girdle muscular dystrophy, type 2J(B);not specified(B);Myopathy, early-onset, with fatal cardiomyopathy(US);Hereditary myopathy with early respiratory failure(US);Hypertrophic cardiomyopathy(US);Dilated Cardiomyopathy, Dominant(US);Limb-Girdle Muscular Dystrophy, Recessive(US);Distal myopathy Markesbery-Griggs type(US)	1/3/2018	-19.8	1.9	BLB	3
46795	Simple	372528823	T	.	CI	1	10	not specified(LB);not specified(US);Dilated Cardiomyopathy, Dominant(US);Myopathy, early-onset, with fatal cardiomyopathy(US);Distal myopathy Markesbery-Griggs type(US);Limb-Girdle Muscular Dystrophy, Recessive(US);Hereditary myopathy with early respiratory failure(US);Hypertrophic cardiomyopathy(US);not specified(B);Dilated cardiomyopathy 1G(LB);Limb-girdle muscular dystrophy, type 2J(LB)	11/3/2017	-11.94	1.7	BLB	3
46806	Simple	144930507	A	.	CI	1	10	not specified(LB);not specified(B);Dilated cardiomyopathy 1G(B);Limb-girdle muscular dystrophy, type 2J(B);not specified(LB);Hypertrophic cardiomyopathy(US);Hereditary myopathy with early respiratory failure(US);Distal myopathy Markesbery-Griggs type(US);Myopathy, early-onset, with fatal cardiomyopathy(US);Dilated Cardiomyopathy, Dominant(US);Limb-Girdle Muscular Dystrophy, Recessive(US)	12/5/2017	-17.4	1.4	BLB	3
46827	Simple	189286381	T	.	CI	1	6	not specified(US);not provided(LB);not specified(LB);Dilated cardiomyopathy 1G(B);Limb-girdle muscular dystrophy, type 2J(B);not specified(LB);not specified(LB)	11/7/2017	-17.28	1.833333333	BLB	3
46830	Simple	72650010	C	.	CI	1	10	not specified(B);not specified(B);not specified(B);Dilated Cardiomyopathy, Dominant(US);Hypertrophic cardiomyopathy(US);Hereditary myopathy with early respiratory failure(US);Myopathy, early-onset, with fatal cardiomyopathy(US);Distal myopathy Markesbery-Griggs type(US);Limb-Girdle Muscular Dystrophy, Recessive(US);Dilated cardiomyopathy 1G(B);Limb-girdle muscular dystrophy, type 2J(B)	1/11/2018	-24	1.2	BLB	3
46832	Simple	72650011	A	.	CI	1	6	not provided(LB);not specified(B);not specified(US);Dilated cardiomyopathy 1G(B);Limb-girdle muscular dystrophy, type 2J(B);not specified(LB);not specified(B)	1/5/2018	-21.84	2.166666667	BLB	3
46833	Simple	188584219	G	.	CI	1	10	not specified(B);not specified(B);Dilated cardiomyopathy 1G(B);Limb-girdle muscular dystrophy, type 2J(B);not specified(B);Limb-Girdle Muscular Dystrophy, Recessive(US);Myopathy, early-onset, with fatal cardiomyopathy(US);Hereditary myopathy with early respiratory failure(US);Distal myopathy Markesbery-Griggs type(US);Hypertrophic cardiomyopathy(US);Dilated Cardiomyopathy, Dominant(US)	1/10/2018	-21.6	1.6	BLB	3
46839	Simple	376768790	T	.	CI	1	5	not specified(LB);not specified(LB);not specified(US);Dilated cardiomyopathy 1G(US);Limb-girdle muscular dystrophy, type 2J(US);Cardiovascular phenotype(LB)	3/12/2018	-9.27	1.2	BLB	3
46841	Simple	111671438	A	.	CI	1	10	not specified(US);not provided(LB);not specified(LB);not specified(US);Dilated cardiomyopathy 1G(LB);Limb-girdle muscular dystrophy, type 2J(LB);not specified(US);not specified(LB);Dilated cardiomyopathy 1G(US);Limb-girdle muscular dystrophy, type 2J(US);Distal myopathy Markesbery-Griggs type(US)	11/28/2017	-12.78	1.2	BLB	3
46854	Simple	397517538	-	.	CI	1	3	not specified(LB);Dilated cardiomyopathy 1G(US);Limb-girdle muscular dystrophy, type 2J(US);not specified(B)	1/29/2018	-8.7	0.666666667	BLB	3
46857	Simple	370080995	A	.	CI	1	11	not specified(LB);not specified(LB);Dilated cardiomyopathy 1G(LB);Limb-girdle muscular dystrophy, type 2J(LB);Myopathy, early-onset, with fatal cardiomyopathy(US);Limb-Girdle Muscular Dystrophy, Recessive(US);Dilated Cardiomyopathy, Dominant(US);Hypertrophic cardiomyopathy(US);Distal myopathy Markesbery-Griggs type(US);Hereditary myopathy with early respiratory failure(US);not specified(LB);not s…	11/22/2017	-15.9	1.090909091	BLB	3
46860	Simple	115119858	A	.	CI	1	5	not specified(LB);not specified(LB);Cardiovascular phenotype(US);not specified(LB);Dilated cardiomyopathy 1G(LB);Limb-girdle muscular dystrophy, type 2J(LB)	1/8/2018	-10.68	2.4	BLB	3
46864	Simple	72650029	C	.	CI	1	13	not specified(B);not specified(B);not specified(B);not specified(B);Dilated cardiomyopathy 1G(B);Limb-girdle muscular dystrophy, type 2J(B);Cardiovascular phenotype(B);not specified(B);Dilated Cardiomyopathy, Dominant(US);Limb-Girdle Muscular Dystrophy, Recessive(US);Myopathy, early-onset, with fatal cardiomyopathy(US);Hereditary myopathy with early respiratory failure(US);Distal myopathy Markesb…	1/4/2018	-36	1.923076923	B	3
46873	Simple	72650031	A	.	CI	1	7	not specified(LB);not provided(LB);not specified(B);not specified(B);Dilated cardiomyopathy 1G(B);Limb-girdle muscular dystrophy, type 2J(B);Cardiovascular phenotype(LB);not specified(B)	1/11/2018	-28.5	2.428571429	B	3
46880	Simple	138192315	T	.	CI	1	9	not specified(LB);not specified(B);Dilated cardiomyopathy 1G(LB);Limb-girdle muscular dystrophy, type 2J(LB);Dilated Cardiomyopathy, Dominant(US);Myopathy, early-onset, with fatal cardiomyopathy(US);Distal myopathy Markesbery-Griggs type(US);Hypertrophic cardiomyopathy(US);Limb-Girdle Muscular Dystrophy, Recessive(US);Hereditary myopathy with early respiratory failure(US)	12/8/2017	-11.7	1.333333333	BLB	3
46882	Simple	72650034	T	.	CI	1	6	not specified(LB);not specified(US);not provided(LB);not specified(LB);Dilated cardiomyopathy 1G(LB);Limb-girdle muscular dystrophy, type 2J(LB);Cardiovascular phenotype(US)	11/27/2017	-10.98	2.166666667	BLB	3
46889	Simple	368327166	TCTTCT	.	CI	1	7	not specified(B);not specified(B);not specified(US);Dilated cardiomyopathy 1G(B);Limb-girdle muscular dystrophy, type 2J(B);not specified(B);Cardiovascular phenotype(B);not specified(B)	8/9/2017	-27.84	3.142857143	B	3
46893	Simple	371318311	A	.	CI	1	4	not specified(US);not specified(US);not specified(B);Dilated cardiomyopathy 1G(LB);Limb-girdle muscular dystrophy, type 2J(LB)	10/4/2017	-8.82	2.5	BLB	3
46901	Simple	397517549	-	.	CI	1	9	Limb-Girdle Muscular Dystrophy, Recessive(US);Hereditary myopathy with early respiratory failure(US);Distal myopathy Markesbery-Griggs type(US);Myopathy, early-onset, with fatal cardiomyopathy(US);Dilated Cardiomyopathy, Dominant(US);Hypertrophic cardiomyopathy(US);Dilated cardiomyopathy 1G(B);Limb-girdle muscular dystrophy, type 2J(B);not specified(B);not specified(LB)	12/30/2017	-15.6	1.222222222	BLB	3
46904	Simple	140640738	G	.	CI	1	12	not specified(B);not provided(US);not provided(LB);not specified(B);Dilated cardiomyopathy 1G(B);Limb-girdle muscular dystrophy, type 2J(B);not specified(B);Limb-Girdle Muscular Dystrophy, Recessive(US);Distal myopathy Markesbery-Griggs type(US);Dilated Cardiomyopathy, Dominant(US);Myopathy, early-onset, with fatal cardiomyopathy(US);Hereditary myopathy with early respiratory failure(US);Hypertro…	1/10/2018	-25.71	1.75	BLB	3
46909	Simple	202014478	T	.	CI	1	7	not specified(LB);not provided(LB);not specified(B);Dilated cardiomyopathy 1G(B);Limb-girdle muscular dystrophy, type 2J(B);Cardiovascular phenotype(US);not specified(LB);not specified(LB)	1/23/2018	-22.08	2.428571429	BLB	3
46910	Simple	142951505	T	.	CI	1	17	not specified(US);not provided(LB);not specified(US);Primary dilated cardiomyopathy(US);Primary dilated cardiomyopathy(US);Primary dilated cardiomyopathy(US);Cardiovascular phenotype(US);not specified(US);Hypertrophic cardiomyopathy(US);Distal myopathy Markesbery-Griggs type(B);Limb-Girdle Muscular Dystrophy, Recessive(US);Dilated Cardiomyopathy, Dominant(US);Myopathy, early-onset, with fatal car…	12/19/2017	-20.64	1.823529412	BLB	3
46912	Simple	369095270	T	.	CI	1	4	not specified(LB);not specified(US);not specified(LB);Dilated cardiomyopathy 1G(LB);Limb-girdle muscular dystrophy, type 2J(LB)	10/26/2017	-9.27	0.75	BLB	3
46914	Simple	189966800	G	.	CI	1	12	not specified(B);not specified(B);not specified(B);not specified(LB);Cardiovascular phenotype(LB);Myopathy, early-onset, with fatal cardiomyopathy(US);Hypertrophic cardiomyopathy(US);Limb-Girdle Muscular Dystrophy, Recessive(US);Hereditary myopathy with early respiratory failure(US);Dilated Cardiomyopathy, Dominant(US);Distal myopathy Markesbery-Griggs type(US);Dilated cardiomyopathy 1G(B);Limb-g…	11/13/2017	-27.9	1.416666667	B	3
46922	Simple	12474306	T	.	CI	1	10	not specified(B);Dilated cardiomyopathy 1G(B);Limb-girdle muscular dystrophy, type 2J(B);Hereditary myopathy with early respiratory failure(US);Limb-Girdle Muscular Dystrophy, Recessive(US);Myopathy, early-onset, with fatal cardiomyopathy(US);Dilated Cardiomyopathy, Dominant(US);Distal myopathy Markesbery-Griggs type(US);Hypertrophic cardiomyopathy(US);not specified(B);not specified(B)	1/8/2018	-18	2.2	BLB	3
46928	Simple	186404793	A	.	CI	1	9	not specified(LB);Distal myopathy Markesbery-Griggs type(US);Hypertrophic cardiomyopathy(US);Myopathy, early-onset, with fatal cardiomyopathy(US);Limb-Girdle Muscular Dystrophy, Recessive(US);Hereditary myopathy with early respiratory failure(US);Dilated Cardiomyopathy, Dominant(US);Dilated cardiomyopathy 1G(B);Limb-girdle muscular dystrophy, type 2J(B);not specified(LB)	12/6/2017	-13.2	1.111111111	BLB	3
46931	Simple	55914517	T	.	CI	1	7	not specified(US);not provided(LB);not specified(LB);not specified(US);Dilated cardiomyopathy 1G(LB);Limb-girdle muscular dystrophy, type 2J(LB);Cardiovascular phenotype(US);not specified(LB)	1/8/2018	-11.46	2.571428571	BLB	3
46935	Simple	201944202	A	.	CI	1	13	not specified(US);not provided(LB);not specified(LB);Dilated cardiomyopathy 1G(LB);Limb-girdle muscular dystrophy, type 2J(LB);not specified(US);Hereditary myopathy with early respiratory failure(US);Distal myopathy Markesbery-Griggs type(US);Dilated Cardiomyopathy, Dominant(US);Hypertrophic cardiomyopathy(US);Myopathy, early-onset, with fatal cardiomyopathy(US);Limb-Girdle Muscular Dystrophy, Re…	12/28/2017	-13.68	1.384615385	BLB	3
46943	Simple	72650077	A	.	CI	1	13	not specified(B);not specified(B);Cardiovascular phenotype(LB);not specified(B);Distal myopathy Markesbery-Griggs type(US);Myopathy, early-onset, with fatal cardiomyopathy(US);Hereditary myopathy with early respiratory failure(US);Hypertrophic cardiomyopathy(US);Dilated Cardiomyopathy, Dominant(US);Limb-Girdle Muscular Dystrophy, Recessive(US);Dilated cardiomyopathy 1G(B);Limb-girdle muscular dys…	12/27/2017	-31.5	1.923076923	B	3
46948	Simple	138331646	T	.	CI	1	11	not specified(LB);not specified(US);Hypertrophic cardiomyopathy(US);Limb-Girdle Muscular Dystrophy, Recessive(US);Distal myopathy Markesbery-Griggs type(US);Myopathy, early-onset, with fatal cardiomyopathy(US);Hereditary myopathy with early respiratory failure(US);Dilated Cardiomyopathy, Dominant(US);Dilated cardiomyopathy 1G(LB);Limb-girdle muscular dystrophy, type 2J(LB);not specified(B);Cardio…	10/12/2017	-15.87	1.363636364	BLB	3
46949	Simple	72647870	G	.	CI	1	6	not specified(LB);not provided(LB);not specified(B);Dilated cardiomyopathy 1G(LB);Limb-girdle muscular dystrophy, type 2J(LB);Cardiovascular phenotype(US);not specified(LB)	12/28/2017	-16.41	2.333333333	BLB	3
46953	Simple	76815324	A	.	CI	1	10	Cardiovascular phenotype(B);Myopathy, early-onset, with fatal cardiomyopathy(US);Limb-Girdle Muscular Dystrophy, Recessive(US);Dilated Cardiomyopathy, Dominant(US);Hereditary myopathy with early respiratory failure(US);Distal myopathy Markesbery-Griggs type(US);Hypertrophic cardiomyopathy(US);Dilated cardiomyopathy 1G(B);Limb-girdle muscular dystrophy, type 2J(B);not specified(B);not specified(B)	12/29/2017	-18.6	2.1	BLB	3
46955	Simple	34706299	G	.	CI	1	13	not specified(US);not provided(US);not specified(US);Myopathy, early-onset, with fatal cardiomyopathy(US);Dilated Cardiomyopathy, Dominant(US);Hypertrophic cardiomyopathy(US);Hereditary myopathy with early respiratory failure(US);Limb-Girdle Muscular Dystrophy, Recessive(US);Distal myopathy Markesbery-Griggs type(US);Dilated cardiomyopathy 1G(LB);Limb-girdle muscular dystrophy, type 2J(LB);not sp…	12/18/2017	-14.82	1.307692308	BLB	3
46978	Simple	78269740	A	.	CI	1	13	not specified(B);not specified(B);not specified(B);not specified(B);Cardiovascular phenotype(B);Hypertrophic cardiomyopathy(US);Dilated Cardiomyopathy, Dominant(US);Limb-Girdle Muscular Dystrophy, Recessive(US);Distal myopathy Markesbery-Griggs type(US);Hereditary myopathy with early respiratory failure(US);Myopathy, early-onset, with fatal cardiomyopathy(US);Dilated cardiomyopathy 1G(B);Limb-gir…	11/10/2017	-36	1.923076923	B	3
46980	Simple	72677222	C	.	CI	1	9	not specified(B);Dilated cardiomyopathy 1G(B);Limb-girdle muscular dystrophy, type 2J(B);Myopathy, early-onset, with fatal cardiomyopathy(US);Dilated Cardiomyopathy, Dominant(US);Limb-Girdle Muscular Dystrophy, Recessive(US);Hereditary myopathy with early respiratory failure(US);Hypertrophic cardiomyopathy(US);Distal myopathy Markesbery-Griggs type(US);not specified(B)	1/8/2018	-14.4	1.888888889	BLB	3
46988	Simple	72677225	A	.	CI	1	7	not specified(B);not specified(B);Dilated cardiomyopathy 1G(B);Limb-girdle muscular dystrophy, type 2J(B);Cardiovascular phenotype(B);not specified(B);not specified(LB);not provided(US)	12/20/2017	-29.61	2.285714286	B	3
46989	Simple	183245562	T	.	CI	1	4	not specified(LB);not specified(LB);not specified(US);Dilated cardiomyopathy 1G(LB);Limb-girdle muscular dystrophy, type 2J(LB)	12/21/2017	-8.67	1.25	BLB	3
46991	Simple	201057307	C	.	CI	1	14	not specified(US);not provided(US);not provided(LB);not specified(LB);not specified(US);not specified(US);Limb-Girdle Muscular Dystrophy, Recessive(US);Hypertrophic cardiomyopathy(US);Hereditary myopathy with early respiratory failure(US);Distal myopathy Markesbery-Griggs type(US);Dilated Cardiomyopathy, Dominant(US);Myopathy, early-onset, with fatal cardiomyopathy(US);Dilated cardiomyopathy 1G(B…	1/11/2018	-19.89	1.5	BLB	3
47006	Simple	115813214	A	.	CI	1	11	not specified(LB);not specified(LB);Distal myopathy Markesbery-Griggs type(US);Dilated Cardiomyopathy, Dominant(US);Limb-Girdle Muscular Dystrophy, Recessive(US);Myopathy, early-onset, with fatal cardiomyopathy(US);Hereditary myopathy with early respiratory failure(US);Hypertrophic cardiomyopathy(US);not specified(LB);Dilated cardiomyopathy 1G(B);Limb-girdle muscular dystrophy, type 2J(B);Cardiov…	10/23/2017	-19.8	0.818181818	BLB	3
47007	Simple	72677231	A	.	CI	1	13	not specified(LB);not specified(LB);not specified(B);not specified(LB);Dilated cardiomyopathy 1G(B);Limb-girdle muscular dystrophy, type 2J(B);Cardiovascular phenotype(LB);not specified(LB);Limb-Girdle Muscular Dystrophy, Recessive(US);Myopathy, early-onset, with fatal cardiomyopathy(US);Dilated Cardiomyopathy, Dominant(US);Hypertrophic cardiomyopathy(US);Hereditary myopathy with early respirator…	1/9/2018	-24.9	1.615384615	BLB	3
47008	Simple	72677232	T	.	CI	1	12	not specified(LB);not provided(LB);not specified(LB);Dilated cardiomyopathy 1G(LB);Limb-girdle muscular dystrophy, type 2J(LB);Cardiovascular phenotype(LB);not specified(US);Hypertrophic cardiomyopathy(US);Hereditary myopathy with early respiratory failure(US);Limb-Girdle Muscular Dystrophy, Recessive(US);Dilated Cardiomyopathy, Dominant(US);Distal myopathy Markesbery-Griggs type(US);Myopathy, ea…	1/3/2018	-15.57	1.25	BLB	3
47009	Simple	76081119	G	.	CI	1	10	not specified(B);not specified(B);Dilated cardiomyopathy 1G(B);Limb-girdle muscular dystrophy, type 2J(B);Myopathy, early-onset, with fatal cardiomyopathy(US);Hypertrophic cardiomyopathy(US);Distal myopathy Markesbery-Griggs type(US);Dilated Cardiomyopathy, Dominant(US);Hereditary myopathy with early respiratory failure(US);Limb-Girdle Muscular Dystrophy, Recessive(US);Cardiovascular phenotype(B)	1/9/2018	-19.8	1.9	BLB	3
47010	Simple	72677233	T	.	CI	1	12	not specified(LB);not specified(B);not specified(B);Dilated cardiomyopathy 1G(B);Limb-girdle muscular dystrophy, type 2J(B);Cardiovascular phenotype(LB);not specified(LB);Distal myopathy Markesbery-Griggs type(US);Dilated Cardiomyopathy, Dominant(US);Hypertrophic cardiomyopathy(US);Hereditary myopathy with early respiratory failure(US);Myopathy, early-onset, with fatal cardiomyopathy(US);Limb-Gir…	1/2/2018	-25.2	1.666666667	BLB	3
47013	Simple	146181477	T	.	CI	1	13	not specified(B);not provided(US);not provided(LB);not specified(B);Dilated cardiomyopathy 1G(B);Limb-girdle muscular dystrophy, type 2J(B);not specified(B);Distal myopathy Markesbery-Griggs type(US);Limb-Girdle Muscular Dystrophy, Recessive(US);Dilated Cardiomyopathy, Dominant(US);Hereditary myopathy with early respiratory failure(US);Myopathy, early-onset, with fatal cardiomyopathy(US);Hypertro…	1/10/2018	-31.71	1.692307692	B	3
47015	Simple	72677237	T	.	CI	1	12	not specified(B);not specified(B);not specified(B);Dilated cardiomyopathy 1G(B);Limb-girdle muscular dystrophy, type 2J(B);Cardiovascular phenotype(B);not specified(B);Myopathy, early-onset, with fatal cardiomyopathy(US);Hereditary myopathy with early respiratory failure(US);Distal myopathy Markesbery-Griggs type(US);Dilated Cardiomyopathy, Dominant(US);Hypertrophic cardiomyopathy(US);Limb-Girdle…	8/9/2017	-32.4	1.666666667	B	3
47016	Simple	138576504	A	.	CI	1	11	not specified(B);Hypertrophic cardiomyopathy(US);Limb-Girdle Muscular Dystrophy, Recessive(US);Myopathy, early-onset, with fatal cardiomyopathy(US);Distal myopathy Markesbery-Griggs type(US);Dilated Cardiomyopathy, Dominant(US);Hereditary myopathy with early respiratory failure(US);Cardiovascular phenotype(B);not specified(LB);not specified(B);Dilated cardiomyopathy 1G(B);Limb-girdle muscular dys…	12/5/2017	-26.7	1.272727273	B	3
47024	Simple	72677242	A	.	CI	1	12	Cardiovascular phenotype(LB);not specified(B);Myopathy, early-onset, with fatal cardiomyopathy(US);Limb-Girdle Muscular Dystrophy, Recessive(US);Distal myopathy Markesbery-Griggs type(US);Hereditary myopathy with early respiratory failure(US);Dilated Cardiomyopathy, Dominant(US);Hypertrophic cardiomyopathy(US);Dilated cardiomyopathy 1G(B);Limb-girdle muscular dystrophy, type 2J(B);not specified(B…	11/27/2017	-27	1.833333333	B	3
47025	Simple	72677243	G	.	CI	1	7	not specified(US);not provided(LB);not specified(B);not specified(LB);Dilated cardiomyopathy 1G(LB);Limb-girdle muscular dystrophy, type 2J(LB);Cardiovascular phenotype(US);not specified(US)	1/11/2018	-14.25	2.285714286	BLB	3
47036	Simple	55663050	G	.	CI	1	13	not specified(B);not provided(US);not provided(LB);not specified(B);Dilated cardiomyopathy 1G(B);Limb-girdle muscular dystrophy, type 2J(B);not specified(B);Limb-Girdle Muscular Dystrophy, Recessive(US);Myopathy, early-onset, with fatal cardiomyopathy(US);Hereditary myopathy with early respiratory failure(US);Distal myopathy Markesbery-Griggs type(US);Hypertrophic cardiomyopathy(US);Dilated Cardi…	1/10/2018	-31.11	1.769230769	B	3
47042	Simple	397517599	G	.	CI	1	10	not specified(US);not specified(LB);not specified(LB);Dilated Cardiomyopathy, Dominant(US);Distal myopathy Markesbery-Griggs type(US);Hypertrophic cardiomyopathy(US);Myopathy, early-onset, with fatal cardiomyopathy(US);Limb-Girdle Muscular Dystrophy, Recessive(US);Hereditary myopathy with early respiratory failure(US);Dilated cardiomyopathy 1G(B);Limb-girdle muscular dystrophy, type 2J(B)	7/14/2017	-14.01	1.2	BLB	3
47044	Simple	56137037	A	.	CI	1	11	not specified(B);not specified(B);Dilated cardiomyopathy 1G(B);Limb-girdle muscular dystrophy, type 2J(B);Cardiovascular phenotype(LB);not specified(B);Myopathy, early-onset, with fatal cardiomyopathy(US);Limb-Girdle Muscular Dystrophy, Recessive(US);Distal myopathy Markesbery-Griggs type(US);Hereditary myopathy with early respiratory failure(US);Dilated Cardiomyopathy, Dominant(US);Hypertrophic …	1/10/2018	-22.2	2.090909091	BLB	3
47051	Simple	376857956	A	.	CI	1	5	not specified(US);not specified(LB);Cardiovascular phenotype(LB);not specified(US);Dilated cardiomyopathy 1G(B);Limb-girdle muscular dystrophy, type 2J(B)	3/1/2018	-12.54	1	BLB	3
47066	Simple	201213901	A	.	CI	1	6	not specified(US);not provided(US);not provided(LB);Dilated cardiomyopathy 1G(LB);Limb-girdle muscular dystrophy, type 2J(LB);not specified(US);not specified(LB)	12/8/2017	-8.85	2	BLB	3
47070	Simple	72646808	T	.	CI	1	12	not specified(B);not provided(LB);not specified(LB);not specified(LB);Hereditary myopathy with early respiratory failure(US);Dilated Cardiomyopathy, Dominant(US);Myopathy, early-onset, with fatal cardiomyopathy(US);Limb-Girdle Muscular Dystrophy, Recessive(US);Distal myopathy Markesbery-Griggs type(US);Hypertrophic cardiomyopathy(US);Dilated cardiomyopathy 1G(LB);Limb-girdle muscular dystrophy, t…	1/3/2018	-18.9	1	BLB	3
47075	Simple	397517612	G	.	CI	1	10	not specified(US);not specified(LB);not specified(LB);Limb-Girdle Muscular Dystrophy, Recessive(US);Dilated Cardiomyopathy, Dominant(US);Hereditary myopathy with early respiratory failure(US);Myopathy, early-onset, with fatal cardiomyopathy(US);Distal myopathy Markesbery-Griggs type(US);Hypertrophic cardiomyopathy(US);Dilated cardiomyopathy 1G(B);Limb-girdle muscular dystrophy, type 2J(B)	7/14/2017	-14.01	1.2	BLB	3
47097	Simple	201035511	A	.	CI	1	11	not specified(US);not provided(LB);not specified(LB);not specified(US);Hereditary myopathy with early respiratory failure(US);Dilated Cardiomyopathy, Dominant(US);Distal myopathy Markesbery-Griggs type(US);Myopathy, early-onset, with fatal cardiomyopathy(US);Hypertrophic cardiomyopathy(US);Limb-Girdle Muscular Dystrophy, Recessive(US);Dilated cardiomyopathy 1G(LB);Limb-girdle muscular dystrophy, …	12/7/2017	-10.41	1.363636364	BLB	3
47099	Simple	62178963	T	.	CI	1	11	not specified(B);not specified(B);not specified(B);Dilated cardiomyopathy 1G(B);Limb-girdle muscular dystrophy, type 2J(B);Cardiovascular phenotype(LB);Hypertrophic cardiomyopathy(US);Distal myopathy Markesbery-Griggs type(US);Limb-Girdle Muscular Dystrophy, Recessive(US);Dilated Cardiomyopathy, Dominant(US);Hereditary myopathy with early respiratory failure(US);Myopathy, early-onset, with fatal …	1/9/2018	-21.6	2.181818182	BLB	3
47100	Simple	73973147	A	.	CI	1	13	not specified(B);not specified(B);not specified(B);Dilated cardiomyopathy 1G(B);Limb-girdle muscular dystrophy, type 2J(B);not provided(B);Cardiovascular phenotype(B);Hypertrophic cardiomyopathy(US);Hereditary myopathy with early respiratory failure(US);Dilated Cardiomyopathy, Dominant(US);Distal myopathy Markesbery-Griggs type(US);Limb-Girdle Muscular Dystrophy, Recessive(US);Myopathy, early-ons…	12/13/2017	-35.4	2	B	3
47106	Simple	72646823	C	.	CI	1	14	not specified(B);not provided(LB);not specified(B);not specified(LB);Cardiovascular phenotype(LB);not specified(LB);Limb-Girdle Muscular Dystrophy, Recessive(US);Distal myopathy Markesbery-Griggs type(US);Myopathy, early-onset, with fatal cardiomyopathy(US);Hypertrophic cardiomyopathy(US);Dilated Cardiomyopathy, Dominant(US);Hereditary myopathy with early respiratory failure(US);Dilated cardiomyo…	1/3/2018	-34.5	1.571428571	B	3
47127	Simple	55956577	A	.	CI	1	11	not specified(B);not specified(B);Dilated cardiomyopathy 1G(B);Limb-girdle muscular dystrophy, type 2J(B);not specified(B);Dilated Cardiomyopathy, Dominant(US);Myopathy, early-onset, with fatal cardiomyopathy(US);Limb-Girdle Muscular Dystrophy, Recessive(US);Distal myopathy Markesbery-Griggs type(US);Hypertrophic cardiomyopathy(US);Hereditary myopathy with early respiratory failure(US);Cardiovasc…	1/10/2018	-27	1.636363636	B	3
47135	Simple	397517636	T	.	CI	1	8	Dilated cardiomyopathy 1G(B);Limb-girdle muscular dystrophy, type 2J(B);Distal myopathy Markesbery-Griggs type(LB);Limb-Girdle Muscular Dystrophy, Recessive(LB);Hypertrophic cardiomyopathy(LB);Myopathy, early-onset, with fatal cardiomyopathy(LB);Hereditary myopathy with early respiratory failure(LB);Dilated Cardiomyopathy, Dominant(LB);not specified(US)	10/27/2017	-24.21	1.25	BLB	3
47149	Simple	371719028	C	.	CI	1	5	not specified(US);not provided(LB);not specified(LB);not specified(US);Dilated cardiomyopathy 1G(LB);Limb-girdle muscular dystrophy, type 2J(LB)	12/19/2017	-8.61	1.8	BLB	3
47150	Simple	367622770	T	.	CI	1	12	not specified(LB);not specified(B);Cardiovascular phenotype(LB);Hypertrophic cardiomyopathy(US);Myopathy, early-onset, with fatal cardiomyopathy(US);Limb-Girdle Muscular Dystrophy, Recessive(US);Dilated Cardiomyopathy, Dominant(US);Distal myopathy Markesbery-Griggs type(US);Hereditary myopathy with early respiratory failure(US);Dilated cardiomyopathy 1G(LB);Limb-girdle muscular dystrophy, type 2J…	1/11/2018	-19.5	1.583333333	BLB	3
47151	Simple	188063446	C	.	CI	1	10	not specified(LB);not specified(LB);Myopathy, early-onset, with fatal cardiomyopathy(US);Hypertrophic cardiomyopathy(US);Distal myopathy Markesbery-Griggs type(US);Limb-Girdle Muscular Dystrophy, Recessive(US);Hereditary myopathy with early respiratory failure(US);Dilated Cardiomyopathy, Dominant(US);not specified(B);Dilated cardiomyopathy 1G(B);Limb-girdle muscular dystrophy, type 2J(B)	12/15/2017	-17.7	1.4	BLB	3
47155	Simple	72646842	A	.	CI	1	10	not specified(B);Distal myopathy Markesbery-Griggs type(US);Myopathy, early-onset, with fatal cardiomyopathy(US);Limb-Girdle Muscular Dystrophy, Recessive(US);Dilated Cardiomyopathy, Dominant(US);Hereditary myopathy with early respiratory failure(US);Hypertrophic cardiomyopathy(US);not specified(B);Dilated cardiomyopathy 1G(B);Limb-girdle muscular dystrophy, type 2J(B);not specified(B)	3/16/2017	-22.2	1.6	BLB	3
47156	Simple	202017608	T	.	CI	1	10	not specified(B);not specified(B);Dilated cardiomyopathy 1G(B);Limb-girdle muscular dystrophy, type 2J(B);Cardiovascular phenotype(LB);Myopathy, early-onset, with fatal cardiomyopathy(US);Hereditary myopathy with early respiratory failure(US);Hypertrophic cardiomyopathy(US);Distal myopathy Markesbery-Griggs type(US);Limb-Girdle Muscular Dystrophy, Recessive(US);Dilated Cardiomyopathy, Dominant(US)	12/22/2017	-19.2	1.7	BLB	3
47163	Simple	200212521	G	.	CI	1	11	not specified(US);not provided(LB);not specified(LB);not specified(LB);Hypertrophic cardiomyopathy(US);Myopathy, early-onset, with fatal cardiomyopathy(US);Hereditary myopathy with early respiratory failure(US);Dilated Cardiomyopathy, Dominant(US);Distal myopathy Markesbery-Griggs type(US);Limb-Girdle Muscular Dystrophy, Recessive(US);Dilated cardiomyopathy 1G(LB);Limb-girdle muscular dystrophy, …	12/6/2017	-13.05	1.545454545	BLB	3
47165	Simple	72646845	A	.	CI	1	11	not specified(B);not specified(B);not specified(B);Cardiovascular phenotype(B);Limb-Girdle Muscular Dystrophy, Recessive(US);Dilated Cardiomyopathy, Dominant(US);Hereditary myopathy with early respiratory failure(US);Myopathy, early-onset, with fatal cardiomyopathy(US);Distal myopathy Markesbery-Griggs type(US);Hypertrophic cardiomyopathy(US);Dilated cardiomyopathy 1G(B);Limb-girdle muscular dyst…	1/11/2018	-29.4	1.272727273	B	3
47172	Simple	147580753	C	.	CI	1	6	not specified(LB);not provided(US);not specified(LB);Dilated cardiomyopathy 1G(LB);Limb-girdle muscular dystrophy, type 2J(LB);not specified(US);Cardiovascular phenotype(LB)	12/12/2017	-11.01	2.166666667	BLB	3
47177	Simple	199895260	T	.	CI	1	12	not specified(LB);not provided(LB);not specified(LB);not specified(LB);Hereditary myopathy with early respiratory failure(US);Dilated Cardiomyopathy, Dominant(US);Distal myopathy Markesbery-Griggs type(US);Limb-Girdle Muscular Dystrophy, Recessive(US);Myopathy, early-onset, with fatal cardiomyopathy(US);Hypertrophic cardiomyopathy(US);Dilated cardiomyopathy 1G(B);Limb-girdle muscular dystrophy, t…	12/20/2017	-21.3	1.25	BLB	3
47184	Simple	141213991	A	.	CI	1	12	not specified(US);not provided(LB);not specified(US);not specified(LB);Myopathy, early-onset, with fatal cardiomyopathy(US);Limb-Girdle Muscular Dystrophy, Recessive(US);Hypertrophic cardiomyopathy(US);Distal myopathy Markesbery-Griggs type(US);Hereditary myopathy with early respiratory failure(US);Dilated Cardiomyopathy, Dominant(US);Dilated cardiomyopathy 1G(LB);Limb-girdle muscular dystrophy, …	12/29/2017	-10.8	0.916666667	BLB	3
47187	Simple	375006117	A	.	CI	1	12	not specified(LB);Limb-Girdle Muscular Dystrophy, Recessive(US);Hereditary myopathy with early respiratory failure(US);Dilated Cardiomyopathy, Dominant(US);Distal myopathy Markesbery-Griggs type(US);Myopathy, early-onset, with fatal cardiomyopathy(US);Hypertrophic cardiomyopathy(US);Dilated cardiomyopathy 1G(LB);Limb-girdle muscular dystrophy, type 2J(LB);not specified(LB);not specified(US);not s…	12/4/2017	-15.9	1.166666667	BLB	3
47188	Simple	72646850	A	.	CI	1	11	not specified(B);not specified(B);Dilated cardiomyopathy 1G(B);Limb-girdle muscular dystrophy, type 2J(B);Cardiovascular phenotype(B);Hereditary myopathy with early respiratory failure(US);Limb-Girdle Muscular Dystrophy, Recessive(US);Myopathy, early-onset, with fatal cardiomyopathy(US);Distal myopathy Markesbery-Griggs type(US);Hypertrophic cardiomyopathy(US);Dilated Cardiomyopathy, Dominant(US)…	1/11/2018	-22.2	2.363636364	BLB	3
47197	Simple	72646855	C	.	CI	1	13	not provided(US);not specified(LB);Dilated cardiomyopathy 1G(LB);Limb-girdle muscular dystrophy, type 2J(LB);Hypertrophic cardiomyopathy(US);Myopathy, early-onset, with fatal cardiomyopathy(US);Distal myopathy Markesbery-Griggs type(US);Dilated Cardiomyopathy, Dominant(US);Hereditary myopathy with early respiratory failure(US);Limb-Girdle Muscular Dystrophy, Recessive(US);not specified(US);Cardio…	12/22/2017	-9.15	1.230769231	BLB	3
47200	Simple	200463088	A	.	CI	1	11	not specified(LB);Cardiovascular phenotype(LB);not specified(LB);Distal myopathy Markesbery-Griggs type(US);Myopathy, early-onset, with fatal cardiomyopathy(US);Limb-Girdle Muscular Dystrophy, Recessive(US);Hereditary myopathy with early respiratory failure(US);Hypertrophic cardiomyopathy(US);Dilated Cardiomyopathy, Dominant(US);not specified(B);Dilated cardiomyopathy 1G(B);Limb-girdle muscular d…	10/4/2017	-20.1	1.636363636	BLB	3
47201	Simple	202240487	T	.	CI	1	5	not specified(B);not provided(US);not specified(B);not specified(LB);Dilated cardiomyopathy 1G(B);Limb-girdle muscular dystrophy, type 2J(B)	1/15/2018	-19.41	2	BLB	3
47208	Simple	72646859	A	.	CI	1	7	not specified(US);not provided(LB);not specified(US);not specified(LB);Dilated cardiomyopathy 1G(LB);Limb-girdle muscular dystrophy, type 2J(LB);Cardiovascular phenotype(LB);not specified(US)	2/28/2018	-11.88	1.571428571	BLB	3
47210	Simple	146496197	A	.	CI	1	11	not specified(US);not provided(LB);not specified(LB);not specified(US);Dilated Cardiomyopathy, Dominant(US);Hypertrophic cardiomyopathy(US);Hereditary myopathy with early respiratory failure(US);Distal myopathy Markesbery-Griggs type(US);Limb-Girdle Muscular Dystrophy, Recessive(US);Myopathy, early-onset, with fatal cardiomyopathy(US);Dilated cardiomyopathy 1G(LB);Limb-girdle muscular dystrophy, …	12/26/2017	-10.38	1.545454545	BLB	3
47212	Simple	148434577	A	.	CI	1	6	not specified(LB);not specified(US);not specified(B);not specified(LB);Dilated cardiomyopathy 1G(B);Limb-girdle muscular dystrophy, type 2J(B);Cardiovascular phenotype(LB)	11/21/2017	-20.4	1	BLB	3
47213	Simple	150661999	T	.	CI	1	7	not specified(B);not provided(US);not provided(LB);not specified(B);Dilated cardiomyopathy 1G(B);Limb-girdle muscular dystrophy, type 2J(B);not specified(B);Cardiovascular phenotype(B)	1/10/2018	-29.31	2.428571429	B	3
47222	Simple	56130023	A	.	CI	1	14	not specified(B);not provided(LB);not specified(LB);not specified(US);Hereditary myopathy with early respiratory failure(US);Limb-Girdle Muscular Dystrophy, Recessive(US);Distal myopathy Markesbery-Griggs type(US);Hypertrophic cardiomyopathy(US);Dilated Cardiomyopathy, Dominant(US);Myopathy, early-onset, with fatal cardiomyopathy(US);Dilated cardiomyopathy 1G(LB);Limb-girdle muscular dystrophy, t…	1/3/2018	-28.47	1.071428571	B	3
47229	Simple	148849567	T	.	CI	1	11	Cardiovascular phenotype(LB);not specified(LB);Myopathy, early-onset, with fatal cardiomyopathy(US);Hypertrophic cardiomyopathy(US);Distal myopathy Markesbery-Griggs type(US);Hereditary myopathy with early respiratory failure(US);Dilated Cardiomyopathy, Dominant(US);Limb-Girdle Muscular Dystrophy, Recessive(US);Dilated cardiomyopathy 1G(LB);Limb-girdle muscular dystrophy, type 2J(LB);not specifie…	12/14/2017	-15	1.363636364	BLB	3
47230	Simple	72646867	A	.	CI	1	11	not specified(B);not specified(B);Dilated cardiomyopathy 1G(B);Limb-girdle muscular dystrophy, type 2J(B);not specified(B);Myopathy, early-onset, with fatal cardiomyopathy(US);Dilated Cardiomyopathy, Dominant(US);Distal myopathy Markesbery-Griggs type(US);Hereditary myopathy with early respiratory failure(US);Hypertrophic cardiomyopathy(US);Limb-Girdle Muscular Dystrophy, Recessive(US);Cardiovasc…	1/3/2018	-28.2	1.454545455	B	3
47236	Simple	72646869	T	.	CI	1	11	not specified(B);not specified(B);Dilated cardiomyopathy 1G(B);Limb-girdle muscular dystrophy, type 2J(B);Cardiovascular phenotype(B);Distal myopathy Markesbery-Griggs type(US);Hereditary myopathy with early respiratory failure(US);Dilated Cardiomyopathy, Dominant(US);Myopathy, early-onset, with fatal cardiomyopathy(US);Hypertrophic cardiomyopathy(US);Limb-Girdle Muscular Dystrophy, Recessive(US)…	8/4/2017	-22.2	2.363636364	BLB	3
47241	Simple	371802557	A	.	CI	1	10	not specified(LB);not specified(B);Limb-Girdle Muscular Dystrophy, Recessive(US);Myopathy, early-onset, with fatal cardiomyopathy(US);Dilated Cardiomyopathy, Dominant(US);Distal myopathy Markesbery-Griggs type(US);Hypertrophic cardiomyopathy(US);Hereditary myopathy with early respiratory failure(US);not specified(B);Dilated cardiomyopathy 1G(B);Limb-girdle muscular dystrophy, type 2J(B)	11/6/2017	-20.4	1.5	BLB	3
47243	Simple	200343420	T	.	CI	1	11	not specified(LB);not specified(LB);Dilated Cardiomyopathy, Dominant(US);Limb-Girdle Muscular Dystrophy, Recessive(US);Hypertrophic cardiomyopathy(US);Myopathy, early-onset, with fatal cardiomyopathy(US);Hereditary myopathy with early respiratory failure(US);Distal myopathy Markesbery-Griggs type(US);not specified(LB);Dilated cardiomyopathy 1G(LB);Limb-girdle muscular dystrophy, type 2J(LB);Cardi…	2/5/2018	-16.8	0.818181818	BLB	3
47248	Simple	72646873	G	.	CI	1	12	not specified(LB);not specified(B);not specified(LB);Dilated cardiomyopathy 1G(LB);Limb-girdle muscular dystrophy, type 2J(LB);not specified(LB);Hereditary myopathy with early respiratory failure(US);Distal myopathy Markesbery-Griggs type(US);Limb-Girdle Muscular Dystrophy, Recessive(US);Hypertrophic cardiomyopathy(US);Dilated Cardiomyopathy, Dominant(US);Myopathy, early-onset, with fatal cardiom…	2/22/2018	-17.4	1.25	BLB	3
47253	Simple	72646876	C	.	CI	1	11	not specified(B);not specified(B);not specified(B);Dilated cardiomyopathy 1G(B);Limb-girdle muscular dystrophy, type 2J(B);Cardiovascular phenotype(LB);Hypertrophic cardiomyopathy(US);Dilated Cardiomyopathy, Dominant(US);Hereditary myopathy with early respiratory failure(US);Myopathy, early-onset, with fatal cardiomyopathy(US);Distal myopathy Markesbery-Griggs type(US);Limb-Girdle Muscular Dystro…	11/27/2017	-25.2	1.636363636	BLB	3
47256	Simple	144135510	T	.	CI	1	6	Dilated cardiomyopathy 1G(B);Limb-girdle muscular dystrophy, type 2J(B);Cardiovascular phenotype(US);not specified(B);not specified(B);not specified(B);not provided(LB)	1/4/2018	-25.68	2	BLB	3
47260	Simple	11904444	T	.	CI	1	10	not specified(B);not specified(B);Dilated cardiomyopathy 1G(B);Limb-girdle muscular dystrophy, type 2J(B);Cardiovascular phenotype(LB);Limb-Girdle Muscular Dystrophy, Recessive(US);Hereditary myopathy with early respiratory failure(US);Distal myopathy Markesbery-Griggs type(US);Myopathy, early-onset, with fatal cardiomyopathy(US);Hypertrophic cardiomyopathy(US);Dilated Cardiomyopathy, Dominant(US)	1/9/2018	-16.2	2.2	BLB	3
47265	Simple	55980498	A	.	CI	1	12	not specified(LB);not specified(B);Dilated cardiomyopathy 1G(B);Limb-girdle muscular dystrophy, type 2J(B);Cardiovascular phenotype(LB);not specified(LB);Hypertrophic cardiomyopathy(US);Limb-Girdle Muscular Dystrophy, Recessive(US);Distal myopathy Markesbery-Griggs type(US);Myopathy, early-onset, with fatal cardiomyopathy(US);Dilated Cardiomyopathy, Dominant(US);Hereditary myopathy with early res…	1/11/2018	-24	1.25	BLB	3
47268	Simple	72646880	G	.	CI	1	11	not specified(LB);not specified(LB);not specified(LB);Dilated Cardiomyopathy, Dominant(US);Hypertrophic cardiomyopathy(US);Hereditary myopathy with early respiratory failure(US);Myopathy, early-onset, with fatal cardiomyopathy(US);Limb-Girdle Muscular Dystrophy, Recessive(US);Distal myopathy Markesbery-Griggs type(US);Dilated cardiomyopathy 1G(LB);Limb-girdle muscular dystrophy, type 2J(LB);Cardi…	1/1/2018	-15.9	1.090909091	BLB	3
47292	Simple	55847238	T	.	CI	1	13	not specified(B);not specified(B);Dilated cardiomyopathy 1G(B);Limb-girdle muscular dystrophy, type 2J(B);Cardiovascular phenotype(LB);not specified(LB);Limb-Girdle Muscular Dystrophy, Recessive(US);Hereditary myopathy with early respiratory failure(US);Distal myopathy Markesbery-Griggs type(US);Hypertrophic cardiomyopathy(US);Myopathy, early-onset, with fatal cardiomyopathy(US);Dilated Cardiomyo…	1/5/2018	-28.2	1.923076923	B	3
47294	Simple	72646891	A	.	CI	1	12	not specified(B);not specified(B);not specified(B);Dilated cardiomyopathy 1G(B);Limb-girdle muscular dystrophy, type 2J(B);Cardiovascular phenotype(LB);not specified(B);Distal myopathy Markesbery-Griggs type(US);Limb-Girdle Muscular Dystrophy, Recessive(US);Hypertrophic cardiomyopathy(US);Myopathy, early-onset, with fatal cardiomyopathy(US);Hereditary myopathy with early respiratory failure(US);D…	12/11/2017	-28.8	1.916666667	B	3
47297	Simple	56404770	G	.	CI	1	13	not specified(B);not specified(B);not specified(B);not specified(B);Dilated cardiomyopathy 1G(B);Limb-girdle muscular dystrophy, type 2J(B);Cardiovascular phenotype(B);Limb-Girdle Muscular Dystrophy, Recessive(US);Hereditary myopathy with early respiratory failure(US);Hypertrophic cardiomyopathy(US);Dilated Cardiomyopathy, Dominant(US);Distal myopathy Markesbery-Griggs type(US);Myopathy, early-on…	11/10/2017	-34.2	2.153846154	B	3
47299	Simple	56245285	C	.	CI	1	9	not specified(LB);Dilated Cardiomyopathy, Dominant(US);Myopathy, early-onset, with fatal cardiomyopathy(US);Hypertrophic cardiomyopathy(US);Distal myopathy Markesbery-Griggs type(US);Limb-Girdle Muscular Dystrophy, Recessive(US);Hereditary myopathy with early respiratory failure(US);not specified(LB);Dilated cardiomyopathy 1G(LB);Limb-girdle muscular dystrophy, type 2J(LB)	1/3/2018	-9.6	1.333333333	BLB	3
47302	Simple	55837610	G	.	CI	1	13	not specified(LB);not provided(LB);not specified(B);Cardiovascular phenotype(US);not specified(LB);Dilated Cardiomyopathy, Dominant(US);Hypertrophic cardiomyopathy(US);Hereditary myopathy with early respiratory failure(US);Distal myopathy Markesbery-Griggs type(US);Myopathy, early-onset, with fatal cardiomyopathy(US);Limb-Girdle Muscular Dystrophy, Recessive(US);Dilated cardiomyopathy 1G(LB);Limb…	1/8/2018	-18.48	1.615384615	BLB	3
47308	Simple	56169243	G	.	CI	1	12	not specified(B);not specified(B);Dilated cardiomyopathy 1G(B);Limb-girdle muscular dystrophy, type 2J(B);Cardiovascular phenotype(LB);not specified(B);Hereditary myopathy with early respiratory failure(US);Distal myopathy Markesbery-Griggs type(US);Hypertrophic cardiomyopathy(US);Limb-Girdle Muscular Dystrophy, Recessive(US);Myopathy, early-onset, with fatal cardiomyopathy(US);Dilated Cardiomyop…	1/11/2018	-24.6	2.083333333	BLB	3
47316	Simple	56293906	C	.	CI	1	11	not specified(B);not specified(B);Dilated cardiomyopathy 1G(B);Limb-girdle muscular dystrophy, type 2J(B);not specified(B);Hypertrophic cardiomyopathy(US);Hereditary myopathy with early respiratory failure(US);Myopathy, early-onset, with fatal cardiomyopathy(US);Dilated Cardiomyopathy, Dominant(US);Limb-Girdle Muscular Dystrophy, Recessive(US);Distal myopathy Markesbery-Griggs type(US);Cardiovasc…	1/10/2018	-27.6	1.545454545	B	3
47317	Simple	142874389	T	.	CI	1	11	not specified(B);not provided(LB);not specified(LB);Limb-Girdle Muscular Dystrophy, Recessive(US);Myopathy, early-onset, with fatal cardiomyopathy(US);Dilated Cardiomyopathy, Dominant(US);Hypertrophic cardiomyopathy(US);Distal myopathy Markesbery-Griggs type(US);Hereditary myopathy with early respiratory failure(US);Dilated cardiomyopathy 1G(B);Limb-girdle muscular dystrophy, type 2J(B);not speci…	1/11/2018	-21.3	1.181818182	BLB	3
47320	Simple	182491843	C	.	CI	1	12	not specified(B);not specified(B);not specified(LB);not specified(LB);Cardiovascular phenotype(LB);Hypertrophic cardiomyopathy(US);Myopathy, early-onset, with fatal cardiomyopathy(US);Dilated Cardiomyopathy, Dominant(US);Limb-Girdle Muscular Dystrophy, Recessive(US);Hereditary myopathy with early respiratory failure(US);Distal myopathy Markesbery-Griggs type(US);Dilated cardiomyopathy 1G(B);Limb-…	11/13/2017	-25.5	1.416666667	BLB	3
47322	Simple	55762754	G	.	CI	1	11	Cardiovascular phenotype(LB);not specified(B);Hereditary myopathy with early respiratory failure(US);Myopathy, early-onset, with fatal cardiomyopathy(US);Distal myopathy Markesbery-Griggs type(US);Dilated Cardiomyopathy, Dominant(US);Hypertrophic cardiomyopathy(US);Limb-Girdle Muscular Dystrophy, Recessive(US);Dilated cardiomyopathy 1G(B);Limb-girdle muscular dystrophy, type 2J(B);not specified(L…	1/5/2018	-23.4	1.454545455	BLB	3
47331	Simple	72646899	A	.	CI	1	10	not specified(LB);not specified(LB);Limb-Girdle Muscular Dystrophy, Recessive(US);Hereditary myopathy with early respiratory failure(US);Myopathy, early-onset, with fatal cardiomyopathy(US);Hypertrophic cardiomyopathy(US);Dilated Cardiomyopathy, Dominant(US);Distal myopathy Markesbery-Griggs type(US);Dilated cardiomyopathy 1G(LB);Limb-girdle muscular dystrophy, type 2J(LB);not specified(LB)	10/30/2017	-13.5	1	BLB	3
47335	Simple	368914555	A	.	CI	1	4	not specified(US);not specified(B);not specified(LB);Dilated cardiomyopathy 1G(B);Limb-girdle muscular dystrophy, type 2J(B)	3/6/2018	-14.91	1.5	BLB	3
47341	Simple	397517702	A	.	CI	1	4	not specified(US);not specified(B);Dilated cardiomyopathy 1G(B);Limb-girdle muscular dystrophy, type 2J(B);not specified(LB)	12/18/2017	-14.64	1.25	BLB	3
47343	Simple	140350441	C	.	CI	1	11	not specified(B);Dilated Cardiomyopathy, Dominant(US);Hypertrophic cardiomyopathy(US);Limb-Girdle Muscular Dystrophy, Recessive(US);Myopathy, early-onset, with fatal cardiomyopathy(US);Hereditary myopathy with early respiratory failure(US);Distal myopathy Markesbery-Griggs type(US);Cardiovascular phenotype(LB);not specified(B);not specified(B);Dilated cardiomyopathy 1G(B);Limb-girdle muscular dys…	12/16/2017	-24	1.545454545	BLB	3
47350	Simple	55696153	G	.	CI	1	11	not specified(B);not specified(B);Dilated cardiomyopathy 1G(B);Limb-girdle muscular dystrophy, type 2J(B);Cardiovascular phenotype(LB);not specified(LB);Distal myopathy Markesbery-Griggs type(US);Hereditary myopathy with early respiratory failure(US);Dilated Cardiomyopathy, Dominant(US);Limb-Girdle Muscular Dystrophy, Recessive(US);Myopathy, early-onset, with fatal cardiomyopathy(US);Hypertrophic…	1/3/2018	-18.9	2.181818182	BLB	3
47353	Simple	375398118	G	.	CI	1	5	not specified(LB);not specified(US);Dilated cardiomyopathy 1G(LB);Limb-girdle muscular dystrophy, type 2J(LB);not specified(LB);Cardiovascular phenotype(LB)	12/18/2017	-10.77	2	BLB	3
47361	Simple	186681106	G	.	CI	1	10	not specified(LB);not specified(LB);not specified(LB);Hereditary myopathy with early respiratory failure(US);Hypertrophic cardiomyopathy(US);Limb-Girdle Muscular Dystrophy, Recessive(US);Myopathy, early-onset, with fatal cardiomyopathy(US);Dilated Cardiomyopathy, Dominant(US);Distal myopathy Markesbery-Griggs type(US);Dilated cardiomyopathy 1G(LB);Limb-girdle muscular dystrophy, type 2J(LB)	12/19/2017	-12.9	1.1	BLB	3
47384	Simple	199875474	A	.	CI	1	11	not specified(B);not specified(B);Cardiovascular phenotype(LB);Limb-Girdle Muscular Dystrophy, Recessive(US);Dilated Cardiomyopathy, Dominant(US);Distal myopathy Markesbery-Griggs type(US);Myopathy, early-onset, with fatal cardiomyopathy(US);Hereditary myopathy with early respiratory failure(US);Hypertrophic cardiomyopathy(US);not specified(B);Dilated cardiomyopathy 1G(B);Limb-girdle muscular dys…	12/19/2017	-24	1.818181818	BLB	3
47408	Simple	145373396	C	.	CI	1	5	not specified(US);not specified(LB);not specified(LB);Dilated cardiomyopathy 1G(B);Limb-girdle muscular dystrophy, type 2J(B);Cardiovascular phenotype(LB)	12/12/2017	-14.58	2	BLB	3
47412	Simple	201158906	T	.	CI	1	5	not specified(LB);not specified(B);not specified(LB);Dilated cardiomyopathy 1G(B);Limb-girdle muscular dystrophy, type 2J(B);Cardiovascular phenotype(LB)	12/5/2017	-20.4	1	BLB	3
47414	Simple	56264840	T	.	CI	1	13	not specified(B);not provided(US);not provided(LB);not specified(B);Dilated cardiomyopathy 1G(B);Limb-girdle muscular dystrophy, type 2J(B);not specified(B);Hypertrophic cardiomyopathy(US);Distal myopathy Markesbery-Griggs type(US);Dilated Cardiomyopathy, Dominant(US);Limb-Girdle Muscular Dystrophy, Recessive(US);Hereditary myopathy with early respiratory failure(US);Myopathy, early-onset, with f…	1/10/2018	-31.71	1.692307692	B	3
47415	Simple	11896779	T	.	CI	1	10	not specified(B);not specified(B);Dilated cardiomyopathy 1G(B);Limb-girdle muscular dystrophy, type 2J(B);Cardiovascular phenotype(B);Limb-Girdle Muscular Dystrophy, Recessive(US);Distal myopathy Markesbery-Griggs type(US);Myopathy, early-onset, with fatal cardiomyopathy(US);Hypertrophic cardiomyopathy(US);Hereditary myopathy with early respiratory failure(US);Dilated Cardiomyopathy, Dominant(US)	1/8/2018	-19.2	2	BLB	3
47417	Simple	56345408	T	.	CI	1	12	not specified(B);not specified(B);not specified(B);not specified(B);Dilated cardiomyopathy 1G(B);Limb-girdle muscular dystrophy, type 2J(B);Cardiovascular phenotype(LB);Limb-Girdle Muscular Dystrophy, Recessive(US);Myopathy, early-onset, with fatal cardiomyopathy(US);Hypertrophic cardiomyopathy(US);Hereditary myopathy with early respiratory failure(US);Distal myopathy Markesbery-Griggs type(US);D…	1/10/2018	-25.2	2.416666667	BLB	3
47431	Simple	397517725	T	.	CI	1	11	not specified(LB);not provided(US);Cardiovascular phenotype(US);Hypertrophic cardiomyopathy(US);Distal myopathy Markesbery-Griggs type(US);Myopathy, early-onset, with fatal cardiomyopathy(US);Hereditary myopathy with early respiratory failure(US);Dilated Cardiomyopathy, Dominant(US);Limb-Girdle Muscular Dystrophy, Recessive(US);Dilated cardiomyopathy 1G(US);Limb-girdle muscular dystrophy, type 2J…	6/5/2017	-8.52	1.454545455	BLB	3
47446	Simple	202040332	C	.	CI	1	4	not specified(US);not specified(B);not specified(B);Dilated cardiomyopathy 1G(B);Limb-girdle muscular dystrophy, type 2J(B)	12/5/2017	-17.58	2	BLB	3
47456	Simple	201290358	T	.	CI	1	12	not specified(B);not provided(US);not specified(B);Dilated cardiomyopathy 1G(B);Limb-girdle muscular dystrophy, type 2J(B);not specified(B);Hypertrophic cardiomyopathy(US);Limb-Girdle Muscular Dystrophy, Recessive(US);Hereditary myopathy with early respiratory failure(US);Myopathy, early-onset, with fatal cardiomyopathy(US);Distal myopathy Markesbery-Griggs type(US);Dilated Cardiomyopathy, Domina…	6/3/2017	-31.41	1.25	B	3
47464	Simple	72648227	T	.	CI	1	7	not specified(US);not provided(LB);not specified(LB);Dilated cardiomyopathy 1G(LB);Limb-girdle muscular dystrophy, type 2J(LB);not specified(US);not specified(LB);Cardiovascular phenotype(LB)	10/28/2017	-14.31	1.714285714	BLB	3
47469	Simple	141624266	T	.	CI	1	12	not specified(B);not provided(US);not provided(LB);not specified(B);not specified(B);Hypertrophic cardiomyopathy(LB);Hereditary myopathy with early respiratory failure(LB);Myopathy, early-onset, with fatal cardiomyopathy(LB);Dilated Cardiomyopathy, Dominant(LB);Limb-Girdle Muscular Dystrophy, Recessive(LB);Distal myopathy Markesbery-Griggs type(LB);Dilated cardiomyopathy 1G(B);Limb-girdle muscula…	12/27/2017	-41.91	1.75	B	3
47477	Simple	146181116	A	.	CI	1	13	Cardiovascular phenotype(LB);not specified(LB);Dilated Cardiomyopathy, Dominant(US);Hypertrophic cardiomyopathy(US);Limb-Girdle Muscular Dystrophy, Recessive(US);Hereditary myopathy with early respiratory failure(US);Myopathy, early-onset, with fatal cardiomyopathy(US);Distal myopathy Markesbery-Griggs type(US);Dilated cardiomyopathy 1G(B);Limb-girdle muscular dystrophy, type 2J(B);not specified(…	12/26/2017	-25.8	1.307692308	BLB	3
47484	Simple	115070904	A	.	CI	1	11	not specified(B);not specified(B);not specified(B);Dilated cardiomyopathy 1G(B);Limb-girdle muscular dystrophy, type 2J(B);Cardiovascular phenotype(B);Distal myopathy Markesbery-Griggs type(US);Hereditary myopathy with early respiratory failure(US);Myopathy, early-onset, with fatal cardiomyopathy(US);Limb-Girdle Muscular Dystrophy, Recessive(US);Dilated Cardiomyopathy, Dominant(US);Hypertrophic c…	1/5/2018	-24	2.090909091	BLB	3
47497	Simple	149567378	T	.	CI	1	13	not specified(B);not specified(B);not provided(US);not provided(LB);not specified(B);Dilated cardiomyopathy 1G(B);Limb-girdle muscular dystrophy, type 2J(B);Limb-Girdle Muscular Dystrophy, Recessive(LB);Myopathy, early-onset, with fatal cardiomyopathy(LB);Dilated Cardiomyopathy, Dominant(LB);Hereditary myopathy with early respiratory failure(LB);Hypertrophic cardiomyopathy(LB);Distal myopathy Mar…	1/10/2018	-47.31	1.769230769	B	3
47501	Simple	150430592	C	.	CI	1	13	not specified(B);not provided(US);not provided(LB);not specified(B);Dilated cardiomyopathy 1G(B);Limb-girdle muscular dystrophy, type 2J(B);not specified(B);Limb-Girdle Muscular Dystrophy, Recessive(US);Hereditary myopathy with early respiratory failure(US);Distal myopathy Markesbery-Griggs type(US);Hypertrophic cardiomyopathy(US);Myopathy, early-onset, with fatal cardiomyopathy(US);Dilated Cardi…	1/10/2018	-31.71	1.692307692	B	3
47512	Simple	182549226	A	.	CI	1	11	not specified(US);not specified(US);not specified(LB);Myopathy, early-onset, with fatal cardiomyopathy(US);Hereditary myopathy with early respiratory failure(US);Distal myopathy Markesbery-Griggs type(US);Hypertrophic cardiomyopathy(US);Dilated Cardiomyopathy, Dominant(US);Limb-Girdle Muscular Dystrophy, Recessive(US);Dilated cardiomyopathy 1G(LB);Limb-girdle muscular dystrophy, type 2J(LB);not s…	12/19/2017	-8.64	1	BLB	3
47514	Simple	148617456	T	.	CI	1	7	not specified(B);not provided(US);not provided(LB);not specified(B);Dilated cardiomyopathy 1G(B);Limb-girdle muscular dystrophy, type 2J(B);not specified(B);Cardiovascular phenotype(B)	1/10/2018	-29.31	2.428571429	B	3
47520	Simple	72648247	A	.	CI	1	12	not specified(LB);not provided(LB);not specified(LB);Cardiovascular phenotype(US);not specified(LB);Hypertrophic cardiomyopathy(US);Dilated Cardiomyopathy, Dominant(US);Limb-Girdle Muscular Dystrophy, Recessive(US);Myopathy, early-onset, with fatal cardiomyopathy(US);Distal myopathy Markesbery-Griggs type(US);Hereditary myopathy with early respiratory failure(US);Dilated cardiomyopathy 1G(B);Limb…	1/11/2018	-18.18	1.666666667	BLB	3
47529	Simple	11694623	A	.	CI	1	10	not specified(B);not specified(B);Dilated cardiomyopathy 1G(B);Limb-girdle muscular dystrophy, type 2J(B);Cardiovascular phenotype(B);Hereditary myopathy with early respiratory failure(US);Hypertrophic cardiomyopathy(US);Dilated Cardiomyopathy, Dominant(US);Limb-Girdle Muscular Dystrophy, Recessive(US);Distal myopathy Markesbery-Griggs type(US);Myopathy, early-onset, with fatal cardiomyopathy(US)	8/8/2017	-18	2.2	BLB	3
47536	Simple	200173934	A	.	CI	1	12	not specified(LB);not specified(B);not specified(LB);Dilated cardiomyopathy 1G(B);Limb-girdle muscular dystrophy, type 2J(B);Distal myopathy Markesbery-Griggs type(US);Hereditary myopathy with early respiratory failure(US);Myopathy, early-onset, with fatal cardiomyopathy(US);Limb-Girdle Muscular Dystrophy, Recessive(US);Hypertrophic cardiomyopathy(US);Dilated Cardiomyopathy, Dominant(US);not spec…	11/28/2017	-24.6	1.75	BLB	3
47541	Simple	376539252	A	.	CI	1	11	not specified(LB);not specified(B);Myopathy, early-onset, with fatal cardiomyopathy(US);Distal myopathy Markesbery-Griggs type(US);Hypertrophic cardiomyopathy(US);Dilated Cardiomyopathy, Dominant(US);Hereditary myopathy with early respiratory failure(US);Limb-Girdle Muscular Dystrophy, Recessive(US);Dilated cardiomyopathy 1G(LB);Limb-girdle muscular dystrophy, type 2J(LB);not specified(LB);not sp…	11/14/2017	-15.3	1.090909091	BLB	3
47544	Simple	72648255	A	.	CI	1	12	not specified(LB);not specified(B);Dilated cardiomyopathy 1G(B);Limb-girdle muscular dystrophy, type 2J(B);not specified(LB);Myopathy, early-onset, with fatal cardiomyopathy(US);Hereditary myopathy with early respiratory failure(US);Dilated Cardiomyopathy, Dominant(US);Hypertrophic cardiomyopathy(US);Limb-Girdle Muscular Dystrophy, Recessive(US);Distal myopathy Markesbery-Griggs type(US);not spec…	1/11/2018	-22.8	1.5	BLB	3
47545	Simple	72648256	T	.	CI	1	6	not specified(LB);not specified(B);not specified(B);Dilated cardiomyopathy 1G(B);Limb-girdle muscular dystrophy, type 2J(B);Cardiovascular phenotype(LB);not specified(LB)	12/28/2017	-23.7	2	BLB	3
47546	Simple	116567963	T	.	CI	1	11	not specified(B);not specified(B);not specified(B);Dilated cardiomyopathy 1G(B);Limb-girdle muscular dystrophy, type 2J(B);Hereditary myopathy with early respiratory failure(US);Myopathy, early-onset, with fatal cardiomyopathy(US);Hypertrophic cardiomyopathy(US);Limb-Girdle Muscular Dystrophy, Recessive(US);Distal myopathy Markesbery-Griggs type(US);Dilated Cardiomyopathy, Dominant(US);Cardiovasc…	1/9/2018	-24	2.090909091	BLB	3
47548	Simple	2288326	T	.	CI	1	10	not specified(LB);not provided(US);Dilated Cardiomyopathy, Dominant(US);Limb-Girdle Muscular Dystrophy, Recessive(US);Hereditary myopathy with early respiratory failure(US);Myopathy, early-onset, with fatal cardiomyopathy(US);Distal myopathy Markesbery-Griggs type(US);Hypertrophic cardiomyopathy(US);Dilated cardiomyopathy 1G(LB);Limb-girdle muscular dystrophy, type 2J(LB);not specified(LB)	12/6/2017	-9.51	1.6	BLB	3
47552	Simple	142525903	A	.	CI	1	6	not specified(US);Dilated cardiomyopathy 1G(LB);Limb-girdle muscular dystrophy, type 2J(LB);not specified(US);Cardiovascular phenotype(B);not specified(B);not provided(LB)	1/3/2018	-17.67	1.333333333	BLB	3
47554	Simple	72648258	A	.	CI	1	10	not specified(B);Dilated cardiomyopathy 1G(B);Limb-girdle muscular dystrophy, type 2J(B);Cardiovascular phenotype(LB);Limb-Girdle Muscular Dystrophy, Recessive(US);Distal myopathy Markesbery-Griggs type(US);Hereditary myopathy with early respiratory failure(US);Hypertrophic cardiomyopathy(US);Dilated Cardiomyopathy, Dominant(US);Myopathy, early-onset, with fatal cardiomyopathy(US);not specified(B)	1/8/2018	-16.2	2.2	BLB	3
47555	Simple	191484894	A	.	CI	1	7	not specified(B);not provided(US);not provided(LB);not specified(B);Dilated cardiomyopathy 1G(B);Limb-girdle muscular dystrophy, type 2J(B);not specified(B);Cardiovascular phenotype(B)	1/10/2018	-29.31	2.428571429	B	3
47559	Simple	62621206	G	.	CI	1	11	not specified(B);not specified(B);not specified(B);Dilated cardiomyopathy 1G(B);Limb-girdle muscular dystrophy, type 2J(B);Cardiovascular phenotype(B);Distal myopathy Markesbery-Griggs type(US);Dilated Cardiomyopathy, Dominant(US);Limb-Girdle Muscular Dystrophy, Recessive(US);Hypertrophic cardiomyopathy(US);Myopathy, early-onset, with fatal cardiomyopathy(US);Hereditary myopathy with early respir…	1/9/2018	-22.8	2.272727273	BLB	3
47561	Simple	72648263	T	.	CI	1	12	not specified(US);not provided(LB);not specified(LB);Dilated cardiomyopathy 1G(LB);Limb-girdle muscular dystrophy, type 2J(LB);not specified(US);Hereditary myopathy with early respiratory failure(US);Distal myopathy Markesbery-Griggs type(US);Myopathy, early-onset, with fatal cardiomyopathy(US);Hypertrophic cardiomyopathy(US);Limb-Girdle Muscular Dystrophy, Recessive(US);Dilated Cardiomyopathy, D…	2/22/2018	-13.44	1.166666667	BLB	3
47562	Simple	200648462	T	.	CI	1	5	not specified(LB);not specified(LB);Cardiovascular phenotype(US);not specified(LB);Dilated cardiomyopathy 1G(LB);Limb-girdle muscular dystrophy, type 2J(LB)	12/22/2017	-10.41	2.4	BLB	3
47567	Simple	376532382	A	.	CI	1	11	not specified(LB);not specified(US);Limb-Girdle Muscular Dystrophy, Recessive(US);Dilated Cardiomyopathy, Dominant(US);Hypertrophic cardiomyopathy(US);Myopathy, early-onset, with fatal cardiomyopathy(US);Hereditary myopathy with early respiratory failure(US);Distal myopathy Markesbery-Griggs type(US);Dilated cardiomyopathy 1G(LB);Limb-girdle muscular dystrophy, type 2J(LB);not specified(LB);Cardi…	11/17/2017	-13.47	1.090909091	BLB	3
47568	Simple	369626133	C	.	CI	1	11	not specified(LB);not specified(US);Hypertrophic cardiomyopathy(US);Dilated Cardiomyopathy, Dominant(US);Distal myopathy Markesbery-Griggs type(US);Myopathy, early-onset, with fatal cardiomyopathy(US);Limb-Girdle Muscular Dystrophy, Recessive(US);Hereditary myopathy with early respiratory failure(US);Dilated cardiomyopathy 1G(LB);Limb-girdle muscular dystrophy, type 2J(LB);not specified(LB);Cardi…	11/17/2017	-13.47	1.090909091	BLB	3
47577	Simple	138846756	T	.	CI	1	5	not specified(LB);not specified(LB);Cardiovascular phenotype(US);not specified(LB);Dilated cardiomyopathy 1G(LB);Limb-girdle muscular dystrophy, type 2J(LB)	12/22/2017	-10.41	2.4	BLB	3
47588	Simple	55704830	T	.	CI	1	13	not specified(LB);not provided(LB);not specified(LB);Dilated cardiomyopathy 1G(B);Limb-girdle muscular dystrophy, type 2J(B);Inborn genetic diseases(US);not specified(LB);Myopathy, early-onset, with fatal cardiomyopathy(US);Limb-Girdle Muscular Dystrophy, Recessive(US);Hereditary myopathy with early respiratory failure(US);Hypertrophic cardiomyopathy(US);Dilated Cardiomyopathy, Dominant(US);Dista…	1/8/2018	-21.54	1.307692308	BLB	3
47589	Simple	55704830	G	.	CI	1	12	not specified(B);not provided(LB);not specified(LB);not specified(LB);Cardiovascular phenotype(US);Distal myopathy Markesbery-Griggs type(US);Limb-Girdle Muscular Dystrophy, Recessive(US);Hereditary myopathy with early respiratory failure(US);Hypertrophic cardiomyopathy(US);Myopathy, early-onset, with fatal cardiomyopathy(US);Dilated Cardiomyopathy, Dominant(US);Dilated cardiomyopathy 1G(B);Limb-…	11/1/2017	-20.91	1.583333333	BLB	3
47596	Simple	72648272	A	.	CI	1	14	not specified(B);not provided(LB);not specified(B);not specified(US);Dilated cardiomyopathy 1G(B);Limb-girdle muscular dystrophy, type 2J(B);not specified(LB);Hereditary myopathy with early respiratory failure(US);Hypertrophic cardiomyopathy(US);Distal myopathy Markesbery-Griggs type(US);Limb-Girdle Muscular Dystrophy, Recessive(US);Dilated Cardiomyopathy, Dominant(US);Myopathy, early-onset, with…	1/5/2018	-32.04	1.5	B	3
47598	Simple	72648273	C	.	CI	1	14	not specified(LB);not provided(LB);not provided(LB);not specified(LB);Cardiovascular phenotype(LB);not specified(LB);Hypertrophic cardiomyopathy(US);Hereditary myopathy with early respiratory failure(US);Dilated Cardiomyopathy, Dominant(US);Limb-Girdle Muscular Dystrophy, Recessive(US);Distal myopathy Markesbery-Griggs type(US);Myopathy, early-onset, with fatal cardiomyopathy(US);Dilated cardiomy…	2/6/2018	-22.8	1.5	BLB	3
47603	Simple	138968178	A	.	CI	1	11	not specified(B);not specified(B);Dilated cardiomyopathy 1G(B);Limb-girdle muscular dystrophy, type 2J(B);not specified(B);Limb-Girdle Muscular Dystrophy, Recessive(US);Distal myopathy Markesbery-Griggs type(US);Hereditary myopathy with early respiratory failure(US);Hypertrophic cardiomyopathy(US);Myopathy, early-onset, with fatal cardiomyopathy(US);Dilated Cardiomyopathy, Dominant(US);Cardiovasc…	1/10/2018	-27.6	1.545454545	B	3
47604	Simple	55977045	C	.	CI	1	11	not specified(B);not specified(B);not specified(B);Dilated cardiomyopathy 1G(B);Limb-girdle muscular dystrophy, type 2J(B);Cardiovascular phenotype(B);Dilated Cardiomyopathy, Dominant(US);Hypertrophic cardiomyopathy(US);Myopathy, early-onset, with fatal cardiomyopathy(US);Distal myopathy Markesbery-Griggs type(US);Hereditary myopathy with early respiratory failure(US);Limb-Girdle Muscular Dystrop…	8/7/2017	-22.2	2.363636364	BLB	3
47620	Simple	397517781	T	.	CI	1	9	not specified(B);not specified(B);Hereditary myopathy with early respiratory failure(US);Hypertrophic cardiomyopathy(US);Myopathy, early-onset, with fatal cardiomyopathy(US);Dilated Cardiomyopathy, Dominant(US);Limb-Girdle Muscular Dystrophy, Recessive(US);Distal myopathy Markesbery-Griggs type(US);Dilated cardiomyopathy 1G(B);Limb-girdle muscular dystrophy, type 2J(B)	12/15/2017	-19.2	1	BLB	3
47622	Simple	56061641	G	.	CI	1	5	not specified(B);not specified(LB);Cardiovascular phenotype(B);not specified(LB);Dilated cardiomyopathy 1G(US);Limb-girdle muscular dystrophy, type 2J(US)	12/27/2017	-15.6	1.8	BLB	3
47623	Simple	56026369	T	.	CI	1	11	not specified(B);not specified(B);Dilated cardiomyopathy 1G(B);Limb-girdle muscular dystrophy, type 2J(B);not specified(B);Dilated Cardiomyopathy, Dominant(US);Myopathy, early-onset, with fatal cardiomyopathy(US);Hereditary myopathy with early respiratory failure(US);Hypertrophic cardiomyopathy(US);Limb-Girdle Muscular Dystrophy, Recessive(US);Distal myopathy Markesbery-Griggs type(US);Cardiovasc…	1/10/2018	-27.6	1.545454545	B	3
47626	Simple	397517782	AA	.	CI	1	10	not specified(B);not specified(B);Dilated cardiomyopathy 1G(B);Limb-girdle muscular dystrophy, type 2J(B);Limb-Girdle Muscular Dystrophy, Recessive(US);Dilated Cardiomyopathy, Dominant(US);Distal myopathy Markesbery-Griggs type(US);Hereditary myopathy with early respiratory failure(US);Hypertrophic cardiomyopathy(US);Myopathy, early-onset, with fatal cardiomyopathy(US);not specified(LB)	1/8/2018	-20.4	1.3	BLB	3
47633	Simple	56273463	A	.	CI	1	12	Cardiovascular phenotype(LB);not specified(B);Hypertrophic cardiomyopathy(US);Limb-Girdle Muscular Dystrophy, Recessive(US);Hereditary myopathy with early respiratory failure(US);Myopathy, early-onset, with fatal cardiomyopathy(US);Dilated Cardiomyopathy, Dominant(US);Distal myopathy Markesbery-Griggs type(US);Dilated cardiomyopathy 1G(B);Limb-girdle muscular dystrophy, type 2J(B);not specified(L…	1/9/2018	-24	1.916666667	BLB	3
47636	Simple	72647894	T	.	CI	1	13	not specified(B);not provided(LB);not specified(B);not specified(US);Dilated cardiomyopathy 1G(B);Limb-girdle muscular dystrophy, type 2J(B);Cardiovascular phenotype(US);not specified(LB);Hypertrophic cardiomyopathy(US);Limb-Girdle Muscular Dystrophy, Recessive(US);Dilated Cardiomyopathy, Dominant(US);Myopathy, early-onset, with fatal cardiomyopathy(US);Hereditary myopathy with early respiratory …	1/5/2018	-23.82	1.846153846	BLB	3
47638	Simple	55802460	C	.	CI	1	11	not specified(B);Hereditary myopathy with early respiratory failure(US);Distal myopathy Markesbery-Griggs type(US);Hypertrophic cardiomyopathy(US);Limb-Girdle Muscular Dystrophy, Recessive(US);Myopathy, early-onset, with fatal cardiomyopathy(US);Dilated Cardiomyopathy, Dominant(US);Cardiovascular phenotype(B);not specified(B);not specified(B);Dilated cardiomyopathy 1G(B);Limb-girdle muscular dyst…	1/10/2018	-27.6	1.545454545	B	3
47641	Simple	55886356	G	.	CI	1	12	Cardiovascular phenotype(B);not specified(B);Limb-Girdle Muscular Dystrophy, Recessive(US);Dilated Cardiomyopathy, Dominant(US);Distal myopathy Markesbery-Griggs type(US);Hereditary myopathy with early respiratory failure(US);Hypertrophic cardiomyopathy(US);Myopathy, early-onset, with fatal cardiomyopathy(US);not specified(B);not specified(B);Dilated cardiomyopathy 1G(B);Limb-girdle muscular dyst…	1/11/2018	-28.8	2.166666667	B	3
47643	Simple	55669553	T	.	CI	1	7	not specified(B);not provided(US);not provided(LB);not specified(B);Dilated cardiomyopathy 1G(B);Limb-girdle muscular dystrophy, type 2J(B);not specified(B);Cardiovascular phenotype(B)	1/10/2018	-29.91	2.285714286	B	3
47652	Simple	56347248	C	.	CI	1	7	not specified(B);not provided(US);not provided(LB);not specified(B);Dilated cardiomyopathy 1G(B);Limb-girdle muscular dystrophy, type 2J(B);not specified(B);Cardiovascular phenotype(B)	1/10/2018	-29.91	2.285714286	B	3
47654	Simple	372716177	T	.	CI	1	3	not specified(US);Dilated cardiomyopathy 1G(B);Limb-girdle muscular dystrophy, type 2J(B);not specified(LB)	1/3/2018	-9.15	2	BLB	3
47662	Simple	55945684	G	.	CI	1	12	not specified(US);not specified(LB);Dilated cardiomyopathy 1G(LB);Limb-girdle muscular dystrophy, type 2J(LB);Cardiovascular phenotype(US);not specified(US);Distal myopathy Markesbery-Griggs type(US);Hereditary myopathy with early respiratory failure(US);Dilated Cardiomyopathy, Dominant(US);Hypertrophic cardiomyopathy(US);Limb-Girdle Muscular Dystrophy, Recessive(US);Myopathy, early-onset, with f…	12/21/2017	-8.85	1.333333333	BLB	3
47665	Simple	199714102	A	.	CI	1	12	Cardiovascular phenotype(LB);not specified(LB);Dilated Cardiomyopathy, Dominant(US);Distal myopathy Markesbery-Griggs type(US);Hypertrophic cardiomyopathy(US);Limb-Girdle Muscular Dystrophy, Recessive(US);Myopathy, early-onset, with fatal cardiomyopathy(US);Hereditary myopathy with early respiratory failure(US);Dilated cardiomyopathy 1G(B);Limb-girdle muscular dystrophy, type 2J(B);not specified(…	12/12/2017	-25.5	1.5	BLB	3
47667	Simple	185683410	G	.	CI	1	7	not specified(US);not specified(US);not provided(LB);not specified(B);Dilated cardiomyopathy 1G(LB);Limb-girdle muscular dystrophy, type 2J(LB);Cardiovascular phenotype(US);not specified(US)	1/8/2018	-12.15	1.857142857	BLB	3
47669	Simple	190565627	T	.	CI	1	11	not specified(LB);not specified(LB);not specified(LB);Dilated Cardiomyopathy, Dominant(US);Limb-Girdle Muscular Dystrophy, Recessive(US);Myopathy, early-onset, with fatal cardiomyopathy(US);Hypertrophic cardiomyopathy(US);Distal myopathy Markesbery-Griggs type(US);Hereditary myopathy with early respiratory failure(US);Dilated cardiomyopathy 1G(B);Limb-girdle muscular dystrophy, type 2J(B);Cardiov…	10/23/2017	-19.8	0.818181818	BLB	3
47674	Simple	55866005	G	.	CI	1	8	not specified(B);not specified(B);Dilated cardiomyopathy 1G(B);Limb-girdle muscular dystrophy, type 2J(B);not specified(B);not specified(LB);not provided(US);Cardiovascular phenotype(B);not specified(B)	12/20/2017	-33.21	2.625	B	3
47683	Simple	200378865	A	.	CI	1	11	not specified(LB);not specified(LB);Dilated cardiomyopathy 1G(B);Limb-girdle muscular dystrophy, type 2J(B);not specified(B);Hypertrophic cardiomyopathy(US);Limb-Girdle Muscular Dystrophy, Recessive(US);Hereditary myopathy with early respiratory failure(US);Dilated Cardiomyopathy, Dominant(US);Myopathy, early-onset, with fatal cardiomyopathy(US);Distal myopathy Markesbery-Griggs type(US);Cardiova…	12/22/2017	-21.9	0.909090909	BLB	3
47685	Simple	371075036	T	.	CI	1	11	not specified(B);not specified(LB);Distal myopathy Markesbery-Griggs type(US);Dilated Cardiomyopathy, Dominant(US);Hypertrophic cardiomyopathy(US);Limb-Girdle Muscular Dystrophy, Recessive(US);Myopathy, early-onset, with fatal cardiomyopathy(US);Hereditary myopathy with early respiratory failure(US);Dilated cardiomyopathy 1G(B);Limb-girdle muscular dystrophy, type 2J(B);not specified(LB);Cardiova…	10/23/2017	-22.2	1.090909091	BLB	3
47687	Simple	55938627	T	.	CI	1	12	not specified(LB);Distal myopathy Markesbery-Griggs type(US);Limb-Girdle Muscular Dystrophy, Recessive(US);Hereditary myopathy with early respiratory failure(US);Hypertrophic cardiomyopathy(US);Myopathy, early-onset, with fatal cardiomyopathy(US);Dilated Cardiomyopathy, Dominant(US);Dilated cardiomyopathy 1G(B);Limb-girdle muscular dystrophy, type 2J(B);not specified(LB);not specified(B);not spec…	1/11/2018	-28.5	1.416666667	B	3
47691	Simple	55806007	T	.	CI	1	10	not specified(B);not specified(B);Dilated cardiomyopathy 1G(B);Limb-girdle muscular dystrophy, type 2J(B);Cardiovascular phenotype(LB);Dilated Cardiomyopathy, Dominant(US);Myopathy, early-onset, with fatal cardiomyopathy(US);Hypertrophic cardiomyopathy(US);Hereditary myopathy with early respiratory failure(US);Distal myopathy Markesbery-Griggs type(US);Limb-Girdle Muscular Dystrophy, Recessive(US)	1/9/2018	-16.2	2.2	BLB	3
47708	Simple	55838839	T	.	CI	1	13	not specified(LB);not specified(B);not specified(LB);Limb-Girdle Muscular Dystrophy, Recessive(US);Distal myopathy Markesbery-Griggs type(US);Hereditary myopathy with early respiratory failure(US);Hypertrophic cardiomyopathy(US);Myopathy, early-onset, with fatal cardiomyopathy(US);Dilated Cardiomyopathy, Dominant(US);Dilated cardiomyopathy 1G(B);Limb-girdle muscular dystrophy, type 2J(B);not spec…	1/3/2018	-31.5	1.538461538	B	3
47709	Simple	55725279	A	.	CI	1	14	not specified(US);not provided(LB);not specified(LB);not specified(US);Myopathy, early-onset, with fatal cardiomyopathy(US);Limb-Girdle Muscular Dystrophy, Recessive(US);Hypertrophic cardiomyopathy(US);Distal myopathy Markesbery-Griggs type(US);Dilated Cardiomyopathy, Dominant(US);Hereditary myopathy with early respiratory failure(US);Dilated cardiomyopathy 1G(LB);Limb-girdle muscular dystrophy, …	1/3/2018	-19.68	1.357142857	BLB	3
47710	Simple	55880440	G	.	CI	1	11	Cardiovascular phenotype(B);Hypertrophic cardiomyopathy(US);Limb-Girdle Muscular Dystrophy, Recessive(US);Distal myopathy Markesbery-Griggs type(US);Dilated Cardiomyopathy, Dominant(US);Hereditary myopathy with early respiratory failure(US);Myopathy, early-onset, with fatal cardiomyopathy(US);Dilated cardiomyopathy 1G(B);Limb-girdle muscular dystrophy, type 2J(B);not specified(B);not specified(B)…	8/4/2017	-22.8	2.272727273	BLB	3
47711	Simple	56324602	T	.	CI	1	11	not specified(B);Hereditary myopathy with early respiratory failure(US);Dilated Cardiomyopathy, Dominant(US);Hypertrophic cardiomyopathy(US);Distal myopathy Markesbery-Griggs type(US);Limb-Girdle Muscular Dystrophy, Recessive(US);Myopathy, early-onset, with fatal cardiomyopathy(US);Cardiovascular phenotype(B);not specified(B);not specified(B);Dilated cardiomyopathy 1G(B);Limb-girdle muscular dyst…	1/10/2018	-28.2	1.454545455	B	3
47716	Simple	183923129	T	.	CI	1	11	Dilated Cardiomyopathy, Dominant(US);Hereditary myopathy with early respiratory failure(US);Hypertrophic cardiomyopathy(US);Limb-Girdle Muscular Dystrophy, Recessive(US);Myopathy, early-onset, with fatal cardiomyopathy(US);Distal myopathy Markesbery-Griggs type(US);not specified(LB);Cardiovascular phenotype(LB);not specified(LB);not specified(B);Dilated cardiomyopathy 1G(LB);Limb-girdle muscular …	12/26/2017	-17.7	1.363636364	BLB	3
47720	Simple	72629793	G	.	CI	1	6	not specified(B);not provided(LB);not specified(B);Dilated cardiomyopathy 1G(B);Limb-girdle muscular dystrophy, type 2J(B);Cardiovascular phenotype(US);not specified(LB)	12/12/2017	-23.31	1.666666667	BLB	3
47771	Simple	142132973	G	.	CI	1	4	not specified(US);not provided(US);not specified(B);not specified(B)	2/7/2017	-11.25	2.75	BLB	3
47792	Simple	151253841	A	.	CI	1	9	not specified(B);not provided(LB);not specified(US);Distal myopathy Markesbery-Griggs type(LB);Hypertrophic cardiomyopathy(LB);Hereditary myopathy with early respiratory failure(LB);Limb-Girdle Muscular Dystrophy, Recessive(LB);Myopathy, early-onset, with fatal cardiomyopathy(LB);Dilated Cardiomyopathy, Dominant(LB)	6/14/2016	-25.14	1.777777778	BLB	3
47809	Simple	397517825	T	.	CI	1	4	not specified(US);not specified(US);not specified(LB);Dilated cardiomyopathy 1G(B);Limb-girdle muscular dystrophy, type 2J(B)	11/6/2017	-9.51	1.5	BLB	3
47843	Simple	200204761	G	.	CI	1	4	not specified(US);not provided(US);not specified(B);Dilated cardiomyopathy 1G(B);Limb-girdle muscular dystrophy, type 2J(B)	1/11/2018	-12.42	2.25	BLB	3
47864	Simple	370898981	G	.	CI	1	4	Nonsyndromic hearing loss and deafness(P);not provided(P);Nonsyndromic Hearing Loss, Dominant(LB);Nonsyndromic Hearing Loss, Recessive(LP)	4/11/2017	12	1	PLP	3
47910	Simple	201171783	A	.	CI	1	6	not specified(LB);not specified(B);Hypertrophic cardiomyopathy(US);Dilated Cardiomyopathy, Dominant(US);Dilated cardiomyopathy 1CC(B);Familial hypertrophic cardiomyopathy 20(B);Cardiovascular phenotype(LB)	12/5/2017	-16.8	1.5	BLB	3
47915	Simple	201763096	C	.	CI	1	8	Dilated cardiomyopathy 1CC(B);Familial hypertrophic cardiomyopathy 20(B);not specified(B);Hypertrophic cardiomyopathy(US);Dilated Cardiomyopathy, Dominant(US);not specified(B);Cardiovascular phenotype(B);not specified(B);not specified(B)	12/27/2017	-34.8	1.25	B	3
47922	Simple	34589386	A	.	CI	1	3	not specified(B);Nonsyndromic Hearing Loss, Recessive(US);not specified(B)	12/28/2017	-9.3	2.333333333	BLB	3
47933	Simple	118174674	T	.	CI	1	3	not specified(B);Nonsyndromic Hearing Loss, Recessive(US);not specified(B)	11/29/2017	-9.3	2.333333333	BLB	3
47937	Simple	7244681	A	.	CI	1	3	not specified(B);Nonsyndromic Hearing Loss, Recessive(US);not specified(B)	2/16/2018	-9.3	2.333333333	BLB	3
47941	Simple	12606417	C	.	CI	1	3	not specified(B);Nonsyndromic Hearing Loss, Recessive(US);not specified(B)	5/9/2017	-9.3	2.666666667	BLB	3
47965	Simple	147204964	A	.	CI	1	4	not specified(LB);not specified(US);not provided(B);Legius syndrome(LB)	1/8/2018	-11.1	1.75	BLB	3
47967	Simple	200157475	T	.	CI	1	3	not specified(US);not specified(LB);Legius syndrome(B)	1/5/2018	-9.18	1.666666667	BLB	3
47996	Simple	111033279	G	.	CI	1	5	not specified(B);not specified(B);Retinitis pigmentosa-deafness syndrome(US);Nonsyndromic Hearing Loss, Recessive(US);not specified(B)	6/14/2016	-14.4	2.6	BLB	3
48015	Simple	145013633	T	.	CI	1	5	not specified(B);not specified(LB);Nonsyndromic Hearing Loss, Recessive(US);Retinitis pigmentosa-deafness syndrome(US);not specified(LB)	10/31/2017	-12	1	BLB	3
48023	Simple	77137413	T	.	CI	1	5	not specified(B);not specified(LB);Nonsyndromic Hearing Loss, Recessive(US);Retinitis pigmentosa-deafness syndrome(US);not specified(LB)	9/27/2017	-12.6	0.8	BLB	3
48043	Simple	149339264	T	.	CI	1	18	not specified(B);not specified(B);Charcot-Marie-Tooth disease, type 2(B);Cardiovascular phenotype(LB);not specified(LB);Dilated Cardiomyopathy, Dominant(LB);Familial partial lipodystrophy(LB);Lipoatrophy with Diabetes, Hepatic Steatosis, Hypertrophic Cardiomyopathy, and Leukomelanodermic Papules(LB);Emery-Dreifuss muscular dystrophy(LB);Hutchinson-Gilford syndrome(LB);Congenital muscular dystroph…	1/22/2018	-55.38	1.666666667	B	3
48047	Simple	370219874	T	.	CI	1	4	not specified(LB);not specified(US);not specified(B);Cardiovascular phenotype(LB)	9/29/2016	-11.1	1.75	BLB	3
48052	Simple	60662302	A	.	CI	1	6	Insulin resistance syndrome, type A(US);not specified(US);not specified(LB);Charcot-Marie-Tooth disease, type 2(LB);Cardiovascular phenotype(LB);not specified(LB)	12/21/2017	-11.01	2	BLB	3
48054	Simple	143189394	T	.	CI	1	5	not specified(B);Charcot-Marie-Tooth disease, type 2(B);not specified(B);not specified(B);not specified(US)	12/14/2017	-21.78	2.4	BLB	3
48082	Simple	148557956	A	.	CI	1	5	not specified(LB);not specified(B);not specified(US);Charcot-Marie-Tooth disease, type 2(LB);Cardiovascular phenotype(LB)	9/13/2017	-12.6	2.6	BLB	3
48092	Simple	150924946	G	.	CI	1	5	Charcot-Marie-Tooth disease, type 2(LB);not specified(LB);not specified(US);Cardiovascular phenotype(LB);not specified(US)	11/17/2017	-9.45	1.2	BLB	3
48116	Simple	74846539	A	.	CI	1	6	not specified(US);Delta-sarcoglycanopathy(LB);Dilated Cardiomyopathy, Dominant(LB);Limb-Girdle Muscular Dystrophy, Recessive(LB);not specified(LB);Limb-girdle muscular dystrophy, type 2F(LB)	11/27/2017	-14.67	1.333333333	BLB	3
48168	Simple	111033396	C	.	CI	1	4	not specified(B);Nonsyndromic Hearing Loss, Recessive(US);not provided(LB);not specified(LB)	2/2/2017	-11.7	1.25	BLB	3
48219	Simple	61740776	C	.	CI	1	3	not specified(B);Nonsyndromic Hearing Loss, Recessive(US);not specified(B)	3/12/2018	-9.3	2.333333333	BLB	3
48257	Simple	142333075	A	.	CI	1	4	not specified(B);not specified(B);Nonsyndromic Hearing Loss, Recessive(US);not specified(LB)	1/29/2018	-11.7	2.25	BLB	3
48269	Simple	141235641	T	.	CI	1	4	not specified(B);not specified(US);Nonsyndromic Hearing Loss, Recessive(US);not specified(LB)	2/27/2018	-9.6	0.5	BLB	3
48290	Simple	45522138	A	.	CI	1	11	Cardiovascular phenotype(LB);Long QT syndrome(US);Paroxysmal familial ventricular fibrillation(US);Dilated Cardiomyopathy, Dominant(US);Sick sinus syndrome(US);Brugada syndrome(US);Progressive familial heart block(US);Romano-Ward syndrome(US);not provided(B);not specified(B);Brugada syndrome(B)	1/8/2018	-20.1	1.454545455	BLB	3
48300	Simple	9858585	T	.	CI	1	10	not specified(B);Brugada syndrome(B);Cardiovascular phenotype(B);Romano-Ward syndrome(US);Dilated Cardiomyopathy, Dominant(US);Long QT syndrome(US);Brugada syndrome(US);Sick sinus syndrome(US);Paroxysmal familial ventricular fibrillation(US);Progressive familial heart block(US)	1/22/2018	-17.1	1.4	BLB	3
48386	Simple	55961436	T	.	CI	1	3	not specified(B);not specified(B);not specified(B)	4/17/2015	-12.6	4.333333333	BLB	3
48395	Simple	111033518	T	.	CI	1	4	not specified(US);Usher syndrome, type 2A(P);not specified(US);not provided(P)	8/15/2016	10.38	3.5	PLP	3
48464	Simple	111033269	T	.	CI	1	3	not specified(B);not specified(B);not specified(LB)	1/18/2018	-12	2.333333333	BLB	3
48487	Simple	111033282	T	.	CI	1	4	not specified(B);not specified(B);not specified(US);not specified(B)	10/31/2017	-14.04	3.5	BLB	3
48503	Simple	397518013	-	.	CI	1	4	Usher syndrome, type 2A(P);USH2A-Related Disorders(US);Usher syndrome, type 2A(LP);Retinitis pigmentosa 39(LP)	8/18/2016	8.7	2.5	PLP	3
48516	Simple	111632670	A	.	CI	1	4	not specified(B);not specified(B);Retinitis Pigmentosa, Recessive(US);Retinitis pigmentosa-deafness syndrome(US)	6/14/2016	-8.4	2.75	BLB	3
48521	Simple	111033333	A	.	CI	1	4	not specified(B);not specified(B);not specified(B);Inborn genetic diseases(US)	10/31/2017	-11.64	5.25	BLB	3
48547	Simple	41303287	C	.	CI	1	5	not specified(B);not specified(US);not specified(US);not specified(LB);not specified(LB)	11/16/2017	-9.54	2.2	BLB	3
48555	Simple	114402911	A	.	CI	1	3	not specified(B);not specified(B);not specified(B)	4/10/2017	-15	2.666666667	BLB	3
48577	Simple	111033394	C	.	CI	1	3	not specified(B);not specified(B);not specified(LB)	11/14/2017	-10.8	3	BLB	3
48752	Simple	77464996	A	.	CI	1	3	not specified(LB);not specified(US);Tuberous sclerosis 1(B)	12/26/2017	-9.3	0.666666667	BLB	3
48782	Simple	118203530	T	.	CI	1	4	Tuberous sclerosis 1(B);Focal cortical dysplasia type II(US);Tuberous sclerosis syndrome(US);not specified(LB)	1/3/2018	-9.6	0.75	BLB	3
48931	Simple	118203670	C	.	CI	1	6	Hereditary cancer-predisposing syndrome(B);not specified(B);Tuberous sclerosis 1(B);Tuberous sclerosis syndrome(LB);Focal cortical dysplasia type II(LB);not specified(US)	1/10/2018	-22.47	1.5	BLB	3
48984	Simple	118203720	A	.	CI	1	8	not specified(B);Hereditary cancer-predisposing syndrome(LB);not specified(US);not specified(B);Tuberous sclerosis 1(B);not specified(B);Focal cortical dysplasia type II(LB);Tuberous sclerosis syndrome(LB)	1/23/2018	-27.24	2.5	B	3
49015	Simple	118203745	A	.	CI	1	5	not specified(LB);Tuberous sclerosis 1(B);Tuberous sclerosis 1(US);not specified(US);Hereditary cancer-predisposing syndrome(US)	12/26/2017	-9.87	0.8	BLB	3
49053	Simple	118203395	T	.	CI	1	4	Hereditary cancer-predisposing syndrome(LB);Tuberous sclerosis 1(B);not specified(US);not specified(LB)	1/11/2018	-12.27	0.75	BLB	3
49180	Simple	45492397	A	.	CI	1	4	not specified(B);Tuberous sclerosis 2(B);not specified(US);Hereditary cancer-predisposing syndrome(LB)	12/18/2017	-13.5	1.5	BLB	3
49194	Simple	137854215	G	.	CI	1	3	not specified(LB);Tuberous sclerosis 2(B);Hereditary cancer-predisposing syndrome(US)	2/28/2018	-9.3	0.333333333	BLB	3
49258	Simple	45505895	A	.	CI	1	5	not specified(LB);not specified(LB);Tuberous sclerosis 2(B);Tuberous sclerosis syndrome(LB);Hereditary cancer-predisposing syndrome(LB)	12/29/2017	-16.5	1.8	BLB	3
49266	Simple	45517301	A	.	CI	1	3	not specified(B);Tuberous sclerosis 2(B);not specified(US)	12/27/2017	-10.5	1.666666667	BLB	3
49331	Simple	35282988	A	.	CI	1	6	not specified(B);Hereditary cancer-predisposing syndrome(LB);Tuberous sclerosis 2(B);not specified(US);Tuberous sclerosis 2(B);not specified(LB)	12/28/2017	-21.87	1.833333333	BLB	3
49442	Simple	45445593	A	.	CI	1	3	not specified(US);Tuberous sclerosis 2(B);not specified(LB)	12/22/2017	-9.24	1	BLB	3
49548	Simple	45517307	T	.	CI	1	4	not specified(B);Tuberous sclerosis 2(B);Tuberous sclerosis syndrome(US);Hereditary cancer-predisposing syndrome(LB)	12/27/2017	-12.9	2	BLB	3
49556	Simple	45517328	T	.	CI	1	5	not specified(LB);not specified(US);Tuberous sclerosis syndrome(US);Tuberous sclerosis 2(B);Hereditary cancer-predisposing syndrome(LB)	1/24/2018	-12.6	0.8	BLB	3
49616	Simple	45517208	T	.	CI	1	9	not specified(B);Hereditary cancer-predisposing syndrome(LB);not specified(LB);not specified(US);Tuberous sclerosis 2(B);Tuberous sclerosis syndrome(LB);Tuberous sclerosis 2(B);not provided(B);not specified(B)	1/23/2018	-35.04	2.111111111	B	3
49658	Simple	45517204	A	.	CI	1	5	Tuberous sclerosis 2(B);not specified(LB);Tuberous sclerosis syndrome(US);not specified(B);not provided(LB)	1/12/2018	-17.1	1.2	BLB	3
49681	Simple	45457694	G	.	CI	1	3	Tuberous sclerosis 2(B);Hereditary cancer-predisposing syndrome(LB);not specified(LB)	1/10/2018	-12	0.333333333	BLB	3
49764	Simple	137854421	G	.	CI	1	3	not specified(LB);Tuberous sclerosis 2(B);Hereditary cancer-predisposing syndrome(US)	1/5/2018	-9.3	0.333333333	BLB	3
49912	Simple	45517391	T	.	CI	1	4	not specified(B);Tuberous sclerosis 2(B);Tuberous sclerosis syndrome(LB);Hereditary cancer-predisposing syndrome(LB)	12/15/2017	-18	0.75	BLB	3
49941	Simple	45506695	A	.	CI	1	3	not specified(LB);Tuberous sclerosis 2(B);Hereditary cancer-predisposing syndrome(US)	1/4/2018	-9.27	1	BLB	3
49972	Simple	137854152	T	.	CI	1	4	Tuberous sclerosis syndrome(US);not specified(LB);Tuberous sclerosis 2(B);Hereditary cancer-predisposing syndrome(LB)	1/25/2018	-12.3	0.5	BLB	3
50090	Simple	45448801	T	.	CI	1	3	Tuberous sclerosis 2(B);Hereditary cancer-predisposing syndrome(US);not specified(LB)	2/26/2018	-9.3	0	BLB	3
50170	Simple	45517100	A	.	CI	1	4	Hereditary cancer-predisposing syndrome(LB);not specified(US);Tuberous sclerosis 2(B);Tuberous sclerosis syndrome(LB)	12/13/2017	-11.64	1.75	BLB	3
50317	Simple	118161496	C	.	CI	1	3	not provided(P);Inborn genetic diseases(P);not provided(US)	8/14/2017	10.5	1.333333333	PLP	3
51047	Simple	56309455	T	.	CI	1	7	Hereditary breast and ovarian cancer syndrome(B);not specified(LB);Hereditary breast and ovarian cancer syndrome(LB);not specified(LB);not specified(LB);Hereditary cancer-predisposing syndrome(LB);Hereditary cancer-predisposing syndrome(B)	2/5/2018	-23.7	2	BLB	3
51056	Simple	80358402	T	.	CI	1	6	Hereditary cancer-predisposing syndrome(LB);not specified(US);not specified(LB);Hereditary cancer-predisposing syndrome(LB);Hereditary breast and ovarian cancer syndrome(LB);not specified(LB)	11/16/2017	-14.94	1.166666667	BLB	3
51060	Simple	55800493	G	.	CI	1	8	Hereditary cancer-predisposing syndrome(LB);not specified(LB);not specified(LB);not specified(LB);not specified(LB);not provided(LB);Breast-ovarian cancer, familial 2(LB);Hereditary breast and ovarian cancer syndrome(B)	2/23/2018	-25.2	1.5	BLB	3
51067	Simple	80358409	T	.	CI	1	3	Hereditary breast and ovarian cancer syndrome(LB);Hereditary cancer-predisposing syndrome(LB);not specified(LB)	10/2/2017	-8.7	0.666666667	BLB	3
51160	Simple	80358448	T	.	CI	1	5	Hereditary cancer-predisposing syndrome(LB);not specified(LB);Breast-ovarian cancer, familial 2(US);not provided(US);Hereditary breast and ovarian cancer syndrome(LB)	11/23/2017	-9.27	1.2	BLB	3
51185	Simple	56091799	G	.	CI	1	7	Hereditary breast and ovarian cancer syndrome(B);Hereditary cancer-predisposing syndrome(B);not specified(LB);not specified(US);not specified(US);not specified(LB);Hereditary cancer-predisposing syndrome(LB)	1/16/2018	-19.95	1.857142857	BLB	3
51192	Simple	56328701	C	.	CI	1	16	not specified(B);not specified(B);not specified(LB);Breast-ovarian cancer, familial 2(B);Fanconi anemia(LB);Hereditary breast and ovarian cancer syndrome(LB);not specified(US);not specified(B);not specified(B);not provided(LB);Hereditary cancer-predisposing syndrome(LB);Hereditary breast and ovarian cancer syndrome(B);Breast-ovarian cancer, familial 2(LB);Hereditary cancer-predisposing syndrome(B…	12/20/2017	-62.97	2.1875	B	3
51197	Simple	75419644	C	.	CI	1	12	Hereditary cancer-predisposing syndrome(B);not specified(US);not specified(B);Hereditary breast and ovarian cancer syndrome(LB);Fanconi anemia(LB);not specified(LB);not specified(LB);Hereditary cancer-predisposing syndrome(LB);not provided(B);Breast-ovarian cancer, familial 2(LB);Hereditary breast and ovarian cancer syndrome(B);not specified(LB)	1/30/2018	-41.94	1.583333333	B	3
51207	Simple	55962656	C	.	CI	1	4	Hereditary breast and ovarian cancer syndrome(LB);Hereditary cancer-predisposing syndrome(LB);not specified(LB);not provided(US)	9/5/2017	-8.7	1.25	BLB	3
51249	Simple	55816687	T	.	CI	1	5	Hereditary breast and ovarian cancer syndrome(B);not specified(LB);Hereditary cancer-predisposing syndrome(LB);Breast-ovarian cancer, familial 2(LB);not specified(LB)	1/16/2018	-17.1	1.2	BLB	3
51291	Simple	80358511	G	.	CI	1	5	Hereditary cancer-predisposing syndrome(LB);Breast-ovarian cancer, familial 2(US);not specified(LB);Hereditary cancer-predisposing syndrome(LB);Hereditary breast and ovarian cancer syndrome(LB)	2/2/2018	-12	0.8	BLB	3
51305	Simple	80359785	G	.	CI	1	6	Hereditary cancer-predisposing syndrome(LB);Fanconi anemia(LB);Hereditary breast and ovarian cancer syndrome(LB);not specified(B);Hereditary breast and ovarian cancer syndrome(B);Hereditary cancer-predisposing syndrome(LB)	1/9/2018	-21.6	1.833333333	BLB	3
51372	Simple	276174831	AT	.	CI	1	11	Hereditary cancer-predisposing syndrome(B);not specified(B);not specified(B);not specified(US);Breast-ovarian cancer, familial 2(LB);Hereditary breast and ovarian cancer syndrome(B);not specified(B);not specified(B);Hereditary cancer-predisposing syndrome(LB);not provided(B);Hereditary breast and ovarian cancer syndrome(B)	1/4/2018	-47.64	2.090909091	B	3
51375	Simple	28897717	C	.	CI	1	8	Hereditary cancer-predisposing syndrome(B);not specified(LB);not specified(US);not specified(US);not specified(US);Hereditary cancer-predisposing syndrome(US);not provided(LB);Hereditary breast and ovarian cancer syndrome(US)	2/15/2018	-11.55	1.5	BLB	3
51381	Simple	80358545	G	.	CI	1	6	Hereditary cancer-predisposing syndrome(LB);not specified(LB);Hereditary breast and ovarian cancer syndrome(US);Fanconi anemia(US);Hereditary cancer-predisposing syndrome(LB);Hereditary breast and ovarian cancer syndrome(LB)	1/10/2018	-12.3	0.833333333	BLB	3
51393	Simple	80358550	G	.	CI	1	6	Hereditary cancer-predisposing syndrome(LB);not specified(LB);not specified(US);not specified(US);not provided(LB);Hereditary breast and ovarian cancer syndrome(LB)	12/12/2017	-12.18	1.5	BLB	3
51409	Simple	81002840	A	.	CI	1	4	Hereditary breast and ovarian cancer syndrome(LP);Hereditary cancer-predisposing syndrome(P);not provided(LP);not provided(LP)	6/2/2017	13.5	1.5	PLP	3
51414	Simple	81002841	A	.	CI	1	3	Hereditary breast and ovarian cancer syndrome(LB);not specified(B);Hereditary cancer-predisposing syndrome(LB)	10/29/2017	-10.8	1	BLB	3
51432	Simple	80358570	G	.	CI	1	3	Hereditary breast and ovarian cancer syndrome(LB);Hereditary cancer-predisposing syndrome(LB);not specified(LB)	12/18/2017	-8.7	0.666666667	BLB	3
51465	Simple	80358589	G	.	CI	1	10	Hereditary breast and ovarian cancer syndrome(B);not specified(LB);Hereditary cancer-predisposing syndrome(LB);Carcinoma of esophagus(LB);Hereditary breast and ovarian cancer syndrome(LB);Fanconi anemia(LB);not specified(LB);not specified(LB);Hereditary cancer-predisposing syndrome(LB);Breast-ovarian cancer, familial 2(US)	1/9/2018	-27.84	1.8	B	3
51530	Simple	80358624	G	.	CI	1	6	Hereditary cancer-predisposing syndrome(LB);not specified(LB);Breast-ovarian cancer, familial 2(US);not specified(US);not provided(US);Hereditary breast and ovarian cancer syndrome(LB)	11/30/2017	-9.54	1	BLB	3
51621	Simple	81002859	A	.	CI	1	2	Hereditary breast and ovarian cancer syndrome(LB);not specified(B)	10/13/2016	-8.7	1.5	BLB	3
51644	Simple	80358674	G	.	CI	1	11	Hereditary cancer-predisposing syndrome(B);not specified(B);not specified(LB);Breast-ovarian cancer, familial 2(LB);Hereditary breast and ovarian cancer syndrome(LB);Fanconi anemia(LB);not specified(B);not specified(B);not specified(LB);Hereditary cancer-predisposing syndrome(LB);Hereditary breast and ovarian cancer syndrome(B)	12/19/2017	-41.7	2.090909091	B	3
51682	Simple	80358694	C	.	CI	1	6	Hereditary cancer-predisposing syndrome(LB);not specified(LB);Breast-ovarian cancer, familial 2(US);Hereditary breast and ovarian cancer syndrome(LB);not specified(LB);not specified(US)	2/8/2018	-11.97	1.166666667	BLB	3
51695	Simple	2219594	A	.	CI	1	10	Hereditary breast and ovarian cancer syndrome(B);Breast-ovarian cancer, familial 2(B);Hereditary cancer-predisposing syndrome(B);not specified(B);Breast-ovarian cancer, familial 2(B);Hereditary breast and ovarian cancer syndrome(B);Familial cancer of breast(B);not specified(B);Hereditary cancer-predisposing syndrome(LB);Breast-ovarian cancer, familial 2(LB)	1/12/2018	-45.9	2.4	B	3
51702	Simple	56249050	A	.	CI	1	4	Hereditary breast and ovarian cancer syndrome(LB);Hereditary cancer-predisposing syndrome(LB);not specified(LB);Hereditary cancer-predisposing syndrome(LB)	9/6/2017	-11.1	1.5	BLB	3
51743	Simple	28897731	C	.	CI	1	5	not specified(LB);Hereditary cancer-predisposing syndrome(LB);Breast-ovarian cancer, familial 2(LB);Hereditary breast and ovarian cancer syndrome(LB);not specified(US)	12/23/2017	-11.7	1	BLB	3
51784	Simple	81002834	C	.	CI	1	4	Hereditary breast and ovarian cancer syndrome(B);not specified(B);Hereditary breast and ovarian cancer syndrome(B);Hereditary cancer-predisposing syndrome(B)	12/30/2017	-21.6	1.75	BLB	3
51797	Simple	81002828	C	.	CI	1	5	Breast-ovarian cancer, familial 2(US);Hereditary cancer-predisposing syndrome(LB);not provided(US);not specified(LB);Hereditary breast and ovarian cancer syndrome(LB)	2/7/2018	-9.57	1	BLB	3
51802	Simple	81002804	G	.	CI	1	5	not specified(B);Hereditary cancer-predisposing syndrome(US);Breast-ovarian cancer, familial 2(US);Hereditary breast and ovarian cancer syndrome(B);not provided(US)	1/6/2018	-11.07	1.6	BLB	3
51876	Simple	80358774	G	.	CI	1	4	Hereditary breast and ovarian cancer syndrome(LB);Hereditary cancer-predisposing syndrome(LB);not specified(LB);Hereditary cancer-predisposing syndrome(LB)	1/4/2018	-11.7	0.75	BLB	3
51895	Simple	55996097	A	.	CI	1	9	Hereditary cancer-predisposing syndrome(LB);not specified(LB);not specified(US);Breast-ovarian cancer, familial 2(US);Fanconi anemia(LB);Hereditary breast and ovarian cancer syndrome(LB);not provided(US);Hereditary breast and ovarian cancer syndrome(B);Breast-ovarian cancer, familial 2(LB)	12/23/2017	-21.15	1.555555556	BLB	3
51896	Simple	11571657	G	.	CI	1	14	not specified(B);Breast-ovarian cancer, familial 2(B);not specified(B);Breast-ovarian cancer, familial 2(LB);Fanconi anemia(LB);Hereditary breast and ovarian cancer syndrome(LB);Hereditary breast and ovarian cancer syndrome(B);Hereditary breast and ovarian cancer syndrome(B);not specified(B);not specified(LB);Hereditary cancer-predisposing syndrome(LB);Hereditary cancer-predisposing syndrome(B);n…	1/3/2018	-55.5	2.5	B	3
51982	Simple	80358833	A	.	CI	1	6	Hereditary cancer-predisposing syndrome(LB);not specified(LB);Hereditary breast and ovarian cancer syndrome(LB);Fanconi anemia(LB);not specified(US);Hereditary breast and ovarian cancer syndrome(B)	12/22/2017	-17.97	1	BLB	3
52057	Simple	56172926	C	.	CI	1	8	Hereditary breast and ovarian cancer syndrome(B);Hereditary cancer-predisposing syndrome(LB);not specified(LB);not specified(B);Hereditary cancer-predisposing syndrome(LB);not provided(LB);Breast-ovarian cancer, familial 2(LB);Breast-ovarian cancer, familial 2(LB)	12/19/2017	-26.7	1.75	B	3
52074	Simple	397507846	G	.	CI	1	4	Hereditary breast and ovarian cancer syndrome(LB);not specified(LB);not specified(US);Hereditary cancer-predisposing syndrome(LB)	9/19/2017	-9.21	1.25	BLB	3
52087	Simple	11571659	T	.	CI	1	12	Hereditary breast and ovarian cancer syndrome(B);Breast-ovarian cancer, familial 2(B);Hereditary cancer-predisposing syndrome(B);not specified(B);Breast-ovarian cancer, familial 2(B);Fanconi anemia(LB);Hereditary breast and ovarian cancer syndrome(LB);Hereditary breast and ovarian cancer syndrome(B);not specified(B);not specified(B);Hereditary cancer-predisposing syndrome(LB);Breast-ovarian cance…	1/12/2018	-50.1	2.416666667	B	3
52096	Simple	80358880	A	.	CI	1	7	Hereditary cancer-predisposing syndrome(LB);Breast-ovarian cancer, familial 2(US);Breast-ovarian cancer, familial 2(US);not specified(LB);not specified(US);Hereditary cancer-predisposing syndrome(LB);Hereditary breast and ovarian cancer syndrome(US)	1/12/2018	-9.15	1.857142857	BLB	3
52108	Simple	80358881	A	.	CI	1	6	Hereditary cancer-predisposing syndrome(LB);not specified(LB);not specified(US);Hereditary cancer-predisposing syndrome(LB);not provided(B);Hereditary breast and ovarian cancer syndrome(B)	11/22/2017	-21	0.833333333	BLB	3
52183	Simple	80358904	G	.	CI	1	3	Hereditary breast and ovarian cancer syndrome(LB);not specified(LB);Hereditary cancer-predisposing syndrome(LB)	12/4/2017	-8.7	0.666666667	BLB	3
52187	Simple	81002830	A	.	CI	1	18	Hereditary breast and ovarian cancer syndrome(B);Familial cancer of breast(B);not specified(US);Breast-ovarian cancer, familial 2(LB);Breast-ovarian cancer, familial 2(LB);not specified(LB);Hereditary breast and ovarian cancer syndrome(US);Breast-ovarian cancer, familial 2(B);Hereditary breast and ovarian cancer syndrome(LB);Fanconi anemia(LB);Hereditary breast and ovarian cancer syndrome(B);not …	1/16/2018	-61.44	1.944444444	B	3
52188	Simple	276174878	-	.	CI	1	4	Hereditary breast and ovarian cancer syndrome(B);Hereditary breast and ovarian cancer syndrome(US);not specified(US);Hereditary cancer-predisposing syndrome(B)	12/26/2017	-12.57	1	BLB	3
52191	Simple	80358906	A	.	CI	1	8	Hereditary cancer-predisposing syndrome(LB);not specified(LB);not specified(US);Breast-ovarian cancer, familial 2(US);not specified(US);not specified(US);not provided(US);Hereditary breast and ovarian cancer syndrome(LB)	11/16/2017	-9.9	2.125	BLB	3
52199	Simple	55712212	T	.	CI	1	7	Hereditary breast and ovarian cancer syndrome(B);not specified(LB);Hereditary cancer-predisposing syndrome(B);Breast-ovarian cancer, familial 2(LB);not specified(US);Hereditary cancer-predisposing syndrome(LB);Hereditary cancer-predisposing syndrome(B)	12/25/2017	-24.21	1.857142857	BLB	3
52220	Simple	80358916	T	.	CI	1	12	Hereditary breast and ovarian cancer syndrome(LB);Fanconi anemia(LB);Breast-ovarian cancer, familial 2(B);not specified(B);not specified(US);not specified(LB);Hereditary cancer-predisposing syndrome(LB);Hereditary cancer-predisposing syndrome(LB);not provided(LB);Hereditary breast and ovarian cancer syndrome(B);Hereditary cancer-predisposing syndrome(B);Hereditary breast and ovarian cancer syndro…	12/25/2017	-43.77	1	B	3
52225	Simple	80358921	A	.	CI	1	5	Hereditary cancer-predisposing syndrome(LB);not specified(US);not specified(US);not specified(LB);Hereditary breast and ovarian cancer syndrome(LB)	12/12/2017	-9.21	1.6	BLB	3
52247	Simple	76584943	G	.	CI	1	8	Breast-ovarian cancer, familial 2(B);Breast-ovarian cancer, familial 2(B);Hereditary breast and ovarian cancer syndrome(US);not specified(LB);Hereditary cancer-predisposing syndrome(B);not specified(B);Breast-ovarian cancer, familial 2(B);Hereditary breast and ovarian cancer syndrome(B)	3/30/2017	-32.94	2.625	B	3
52260	Simple	80358935	C	.	CI	1	9	Hereditary breast and ovarian cancer syndrome(B);Hereditary cancer-predisposing syndrome(LB);not specified(LB);Fanconi anemia(LB);Hereditary breast and ovarian cancer syndrome(LB);not specified(US);not specified(US);Hereditary cancer-predisposing syndrome(LB);not provided(LB)	1/7/2018	-23.85	1.555555556	BLB	3
52294	Simple	80358950	C	.	CI	1	9	Hereditary cancer-predisposing syndrome(B);Breast-ovarian cancer, familial 2(LB);not specified(LB);not specified(US);not specified(LB);Hereditary cancer-predisposing syndrome(LB);not provided(LB);Hereditary breast and ovarian cancer syndrome(LB);Breast-ovarian cancer, familial 2(B)	12/11/2017	-28.41	1.444444444	B	3
52327	Simple	81002793	A	.	CI	1	5	Hereditary breast and ovarian cancer syndrome(US);Fanconi anemia(US);not specified(LB);Hereditary cancer-predisposing syndrome(LB);Hereditary breast and ovarian cancer syndrome(B)	11/16/2017	-12.6	0.8	BLB	3
52328	Simple	81002814	G	.	CI	1	4	Hereditary breast and ovarian cancer syndrome(LB);Breast-ovarian cancer, familial 2(LB);not provided(LB);not specified(LB)	12/5/2017	-11.7	0.75	BLB	3
52335	Simple	80358967	A	.	CI	1	8	Hereditary cancer-predisposing syndrome(LB);not specified(LB);Breast-ovarian cancer, familial 2(US);not specified(US);not specified(LB);Hereditary cancer-predisposing syndrome(LB);not provided(US);Hereditary breast and ovarian cancer syndrome(LB)	11/1/2017	-14.37	1.375	BLB	3
52336	Simple	80358968	A	.	CI	1	8	not specified(LB);not specified(US);Breast-ovarian cancer, familial 2(US);Breast-ovarian cancer, familial 2(US);Hereditary cancer-predisposing syndrome(LB);Hereditary cancer-predisposing syndrome(LB);not provided(LB);Breast-ovarian cancer, familial 2(US)	11/16/2017	-12.99	1.75	BLB	3
52345	Simple	56070345	A	.	CI	1	5	Hereditary cancer-predisposing syndrome(LB);not specified(LB);not specified(LB);not provided(US);Hereditary breast and ovarian cancer syndrome(LB)	12/20/2017	-11.67	1.2	BLB	3
52347	Simple	80358978	A	.	CI	1	7	Hereditary breast and ovarian cancer syndrome(B);not specified(LB);Hereditary cancer-predisposing syndrome(US);Neoplasm of the breast(US);not specified(US);not specified(US);not provided(LB)	12/27/2017	-12.87	1	BLB	3
52349	Simple	80358980	T	.	CI	1	7	Hereditary cancer-predisposing syndrome(US);not specified(LB);Breast-ovarian cancer, familial 2(LB);Hereditary breast and ovarian cancer syndrome(B);not specified(US);Hereditary cancer-predisposing syndrome(US);not provided(US)	12/26/2017	-12.6	0.714285714	BLB	3
52412	Simple	81002819	G	.	CI	1	8	Breast-ovarian cancer, familial 2(LB);not specified(B);Breast-ovarian cancer, familial 2(B);Hereditary breast and ovarian cancer syndrome(B);not specified(B);not specified(B);Hereditary cancer-predisposing syndrome(B);Hereditary breast and ovarian cancer syndrome(B)	1/12/2018	-37.5	2.625	B	3
52414	Simple	81002847	G	.	CI	1	3	Hereditary breast and ovarian cancer syndrome(LB);not specified(LB);Hereditary cancer-predisposing syndrome(LB)	11/14/2017	-8.7	1	BLB	3
52441	Simple	81002822	C	.	CI	1	7	not specified(US);not specified(LB);Hereditary cancer-predisposing syndrome(LB);not specified(B);Breast-ovarian cancer, familial 2(LB);Breast-ovarian cancer, familial 2(LB);Hereditary breast and ovarian cancer syndrome(B)	8/3/2017	-22.35	2.285714286	BLB	3
52447	Simple	80359022	C	.	CI	1	4	not provided(P);Breast-ovarian cancer, familial 2(P);Hereditary cancer-predisposing syndrome(LP);Hereditary cancer-predisposing syndrome(P)	10/19/2017	20.4	1	P	3
52451	Simple	81002827	A	.	CI	1	10	not specified(B);Hereditary cancer-predisposing syndrome(LB);Fanconi anemia(US);Hereditary breast and ovarian cancer syndrome(US);Breast-ovarian cancer, familial 2(US);Hereditary breast and ovarian cancer syndrome(LB);not specified(LB);not specified(B);Hereditary cancer-predisposing syndrome(LB);Hereditary breast and ovarian cancer syndrome(B)	12/16/2017	-26.37	2.2	BLB	3
52471	Simple	80359035	T	.	CI	1	6	Hereditary cancer-predisposing syndrome(LP);not provided(LP);Breast-ovarian cancer, familial 1(P);Hereditary breast and ovarian cancer syndrome(LP);not specified(US);Hereditary cancer-predisposing syndrome(LP)	12/29/2017	17.79	1.333333333	P	3
52503	Simple	80359051	A	.	CI	1	5	Hereditary cancer-predisposing syndrome(LB);not specified(LB);Breast-ovarian cancer, familial 2(B);not specified(LB);Hereditary breast and ovarian cancer syndrome(LB)	12/6/2017	-17.1	1.2	BLB	3
52529	Simple	80359069	A	.	CI	1	7	Hereditary cancer-predisposing syndrome(LB);not specified(LB);Hereditary breast and ovarian cancer syndrome(US);not specified(US);not specified(LB);Breast-ovarian cancer, familial 2(LB);Hereditary breast and ovarian cancer syndrome(B)	2/22/2018	-17.97	1.142857143	BLB	3
52569	Simple	80359082	A	.	CI	1	9	Hereditary breast and ovarian cancer syndrome(P);not provided(LP);not provided(P);Breast-ovarian cancer, familial 2(LP);Hereditary cancer-predisposing syndrome(P);Hereditary cancer-predisposing syndrome(P);Hereditary cancer-predisposing syndrome(P);Breast-ovarian cancer, familial 2(P);Hereditary breast and ovarian cancer syndrome(LP)	12/11/2017	43.2	1.333333333	P	3
52622	Simple	80359111	C	.	CI	1	7	not specified(LB);Hereditary cancer-predisposing syndrome(LB);Breast-ovarian cancer, familial 2(US);not specified(LB);Hereditary cancer-predisposing syndrome(LB);not provided(LB);Hereditary breast and ovarian cancer syndrome(LB)	12/11/2017	-17.07	1.428571429	BLB	3
52642	Simple	81002818	G	.	CI	1	5	Hereditary breast and ovarian cancer syndrome(B);not specified(B);Breast-ovarian cancer, familial 2(LB);Familial cancer of breast(B);Hereditary cancer-predisposing syndrome(B)	12/18/2017	-24	2	BLB	3
52643	Simple	56268579	G	.	CI	1	3	Hereditary breast and ovarian cancer syndrome(B);Breast-ovarian cancer, familial 2(B);not specified(LB)	12/27/2017	-14.4	0.666666667	BLB	3
52662	Simple	28897753	G	.	CI	1	9	Hereditary cancer-predisposing syndrome(LB);not specified(LB);Breast-ovarian cancer, familial 2(LB);Breast-ovarian cancer, familial 2(LB);not specified(LB);not specified(LB);Hereditary cancer-predisposing syndrome(LB);Hereditary cancer-predisposing syndrome(LB);Hereditary breast and ovarian cancer syndrome(LB)	12/2/2017	-24.6	1.666666667	BLB	3
52669	Simple	81002893	G	.	CI	1	6	Breast-ovarian cancer, familial 2(P);Breast-ovarian cancer, familial 2(P);Breast-ovarian cancer, familial 2(LP);Hereditary breast and ovarian cancer syndrome(P);Hereditary cancer-predisposing syndrome(P);Hereditary breast and ovarian cancer syndrome(P)	8/19/2016	29.4	2	P	3
52692	Simple	28897754	T	.	CI	1	19	not specified(LB);not specified(B);Hereditary cancer-predisposing syndrome(B);not specified(LB);Breast-ovarian cancer, familial 2(B);Hereditary cancer-predisposing syndrome(LB);Breast-ovarian cancer, familial 2(B);Hereditary breast and ovarian cancer syndrome(LB);Hereditary breast and ovarian cancer syndrome(LB);Hereditary breast and ovarian cancer syndrome(B);Hereditary cancer-predisposing syndr…	1/10/2018	-75.9	1.842105263	B	3
52708	Simple	81002892	T	.	CI	1	5	not specified(B);Breast-ovarian cancer, familial 2(LB);Hereditary cancer-predisposing syndrome(B);not provided(LB);Hereditary breast and ovarian cancer syndrome(B)	11/22/2017	-22.2	1.6	BLB	3
52743	Simple	56179254	A	.	CI	1	6	Hereditary cancer-predisposing syndrome(B);not specified(LB);Hereditary breast and ovarian cancer syndrome(B);not specified(LB);not specified(LB);not provided(B)	1/22/2018	-25.8	0.833333333	BLB	3
52753	Simple	80359167	T	.	CI	1	6	Hereditary cancer-predisposing syndrome(LB);not specified(LB);Breast-ovarian cancer, familial 2(LB);Hereditary breast and ovarian cancer syndrome(LB);not specified(LB);not specified(LB)	2/5/2018	-17.1	1.166666667	BLB	3
52757	Simple	81002869	T	.	CI	1	3	Hereditary breast and ovarian cancer syndrome(LB);Breast-ovarian cancer, familial 2(LB);not specified(LB)	12/18/2017	-8.7	1	BLB	3
52772	Simple	80359177	A	.	CI	1	4	Hereditary breast and ovarian cancer syndrome(LB);Hereditary cancer-predisposing syndrome(LB);not specified(LB);not provided(US)	12/8/2017	-9	0.75	BLB	3
52791	Simple	81002807	A	.	CI	1	3	Hereditary breast and ovarian cancer syndrome(LB);Hereditary cancer-predisposing syndrome(LB);not provided(LB)	8/9/2017	-8.4	1.333333333	BLB	3
52800	Simple	80359195	G	.	CI	1	11	Hereditary cancer-predisposing syndrome(LB);Breast-ovarian cancer, familial 2(LB);Breast-ovarian cancer, familial 2(US);not specified(LB);not specified(US);not specified(LB);Hereditary cancer-predisposing syndrome(LB);not provided(LB);Breast-ovarian cancer, familial 2(US);Breast-ovarian cancer, familial 2(US);Hereditary breast and ovarian cancer syndrome(LB)	12/27/2017	-20.85	1.636363636	BLB	3
52805	Simple	80359198	G	.	CI	1	6	Hereditary breast and ovarian cancer syndrome(P);Hereditary cancer-predisposing syndrome(P);not provided(P);not provided(LP);Hereditary cancer-predisposing syndrome(LP);not provided(US)	10/23/2017	23.7	0.833333333	P	3
52854	Simple	81002848	G	.	CI	1	4	Hereditary breast and ovarian cancer syndrome(US);Hereditary cancer-predisposing syndrome(LB);Breast-ovarian cancer, familial 2(LB);not specified(LB)	3/12/2018	-8.7	1	BLB	3
52856	Simple	81002803	G	.	CI	1	6	Hereditary cancer-predisposing syndrome(US);not specified(US);Hereditary breast and ovarian cancer syndrome(LB);not specified(US);not provided(LB);Hereditary breast and ovarian cancer syndrome(B)	1/9/2018	-12.75	1.5	BLB	3
52869	Simple	55939572	G	.	CI	1	7	Hereditary cancer-predisposing syndrome(B);not specified(LB);Breast-ovarian cancer, familial 2(US);not specified(US);not specified(US);not provided(US);Hereditary breast and ovarian cancer syndrome(US)	12/24/2017	-9.15	1.714285714	BLB	3
52882	Simple	81002832	A	.	CI	1	2	Hereditary breast and ovarian cancer syndrome(B);Breast-ovarian cancer, familial 2(LB)	7/28/2017	-8.4	1	BLB	3
52897	Simple	55847618	G	.	CI	1	5	Hereditary cancer-predisposing syndrome(US);not specified(LB);Breast-ovarian cancer, familial 2(US);not provided(LB);Hereditary breast and ovarian cancer syndrome(LB)	1/20/2018	-9.6	0.6	BLB	3
52910	Simple	56121817	T	.	CI	1	11	Hereditary cancer-predisposing syndrome(US);not specified(LB);not specified(US);Breast-ovarian cancer, familial 2(LB);Breast-ovarian cancer, familial 2(US);Hereditary breast and ovarian cancer syndrome(LB);Fanconi anemia(LB);not specified(US);not provided(US);not provided(LB);Hereditary breast and ovarian cancer syndrome(B)	2/21/2018	-21.81	1.272727273	BLB	3
53061	Simple	120074177	A	.	CI	1	3	Long QT syndrome(P);not provided(P);Cardiovascular phenotype(LP)	9/5/2017	14.7	1	P	3
53063	Simple	199473394	A	.	CI	1	4	not provided(P);Long QT syndrome 1(P);Romano-Ward syndrome(LP);Cardiovascular phenotype(US)	1/23/2018	12.9	1.5	PLP	3
53229	Simple	147422190	T	.	CI	1	6	Cystic fibrosis(P);not specified(US);Cystic fibrosis(P);Hereditary pancreatitis(P);not provided(LP);not specified(P)	11/9/2017	21.96	2.333333333	P	3
53465	Simple	150157202	A	.	CI	1	5	Cystic fibrosis(US);not specified(LB);not specified(US);not provided(B);Cystic fibrosis(B)	12/10/2017	-15.6	0.8	BLB	3
53536	Simple	397508414	A	.	CI	1	4	Cystic fibrosis(US);Cystic fibrosis(P);Hereditary pancreatitis(P);Cystic fibrosis(LP)	5/22/2017	14.7	1	P	3
53684	Simple	200321110	A	.	CI	1	5	Cystic fibrosis(US);not specified(US);not provided(LP);not specified(P);Cystic fibrosis(LP)	6/30/2017	11.43	1	PLP	3
53751	Simple	199630678	C	.	CI	1	4	Cystic fibrosis(B);not specified(US);not specified(LB);not specified(US)	11/23/2017	-9.6	0.5	BLB	3
54082	Simple	143486492	A	.	CI	1	5	Cystic fibrosis(B);not specified(LB);not specified(US);not provided(US);not specified(LB)	11/2/2017	-12	1.2	BLB	3
54130	Simple	80358325	-	.	CI	1	8	Hereditary cancer-predisposing syndrome(LB);not specified(LB);Breast-ovarian cancer, familial 1(LB);Hereditary breast and ovarian cancer syndrome(LB);not specified(LB);Hereditary cancer-predisposing syndrome(LB);not provided(US);Hereditary breast and ovarian cancer syndrome(B)	3/8/2018	-21.6	1.875	BLB	3
54153	Simple	80357164	C	.	CI	1	2	Breast-ovarian cancer, familial 1(P);Breast-ovarian cancer, familial 1(LP)	10/17/2016	8.4	1.5	PLP	3
54174	Simple	80357113	C	.	CI	1	3	Hereditary breast and ovarian cancer syndrome(LB);Hereditary cancer-predisposing syndrome(B);not specified(LB)	8/22/2017	-10.8	1.333333333	BLB	3
54178	Simple	80357488	A	.	CI	1	4	Hereditary breast and ovarian cancer syndrome(US);not specified(LB);Hereditary cancer-predisposing syndrome(LB);Hereditary cancer-predisposing syndrome(LB)	12/4/2017	-8.4	1.25	BLB	3
54200	Simple	80357446	A	.	CI	1	7	Hereditary cancer-predisposing syndrome(P);Breast-ovarian cancer, familial 1(P);Breast-ovarian cancer, familial 1(P);Breast-ovarian cancer, familial 1(P);not provided(P);Breast-ovarian cancer, familial 1(P);Hereditary cancer-predisposing syndrome(P)	11/1/2017	39.6	1.428571429	P	3
54247	Simple	80357150	A	.	CI	1	4	Breast-ovarian cancer, familial 1(P);Breast-ovarian cancer, familial 1(LP);Breast-ovarian cancer, familial 1(P);Breast-ovarian cancer, familial 1(LP)	6/6/2016	16.5	1.75	P	3
54251	Simple	55720177	C	.	CI	1	7	Hereditary cancer-predisposing syndrome(LB);not specified(LB);Breast-ovarian cancer, familial 1(LB);not specified(LB);Hereditary cancer-predisposing syndrome(LB);not provided(B);Hereditary breast and ovarian cancer syndrome(B)	2/14/2018	-25.5	1.285714286	BLB	3
54310	Simple	80357374	A	.	CI	1	7	not specified(LB);Hereditary cancer-predisposing syndrome(LB);Breast-ovarian cancer, familial 1(US);Hereditary breast and ovarian cancer syndrome(B);not specified(LB);not provided(B);Hereditary breast and ovarian cancer syndrome(B)	1/3/2018	-25.8	1.142857143	BLB	3
54329	Simple	80356910	A	.	CI	1	7	Hereditary cancer-predisposing syndrome(LB);not specified(LB);not specified(US);not specified(US);Hereditary cancer-predisposing syndrome(LB);not provided(US);Hereditary breast and ovarian cancer syndrome(LB)	12/15/2017	-12.54	1.142857143	BLB	3
54345	Simple	80356859	G	.	CI	1	3	Hereditary cancer-predisposing syndrome(LB);not specified(LB);Hereditary cancer-predisposing syndrome(LB)	10/30/2017	-8.7	1	BLB	3
54364	Simple	80357093	T	.	CI	1	3	not provided(P);Breast-ovarian cancer, familial 1(P);Hereditary breast and ovarian cancer syndrome(P)	5/25/2016	15	2.666666667	P	3
54394	Simple	80357064	G	.	CI	1	3	Hereditary cancer-predisposing syndrome(P);Breast-ovarian cancer, familial 1(P);Hereditary cancer-predisposing syndrome(P)	8/28/2017	17.4	1	P	3
54425	Simple	55678461	G	.	CI	1	7	not specified(B);Hereditary cancer-predisposing syndrome(LB);Breast-ovarian cancer, familial 1(US);not specified(B);not specified(US);not provided(LB);Hereditary breast and ovarian cancer syndrome(LB)	1/8/2018	-18.87	1.714285714	BLB	3
54456	Simple	28897681	A	.	CI	1	4	Hereditary breast and ovarian cancer syndrome(LB);Hereditary cancer-predisposing syndrome(LB);not specified(LB);not specified(LB)	12/11/2017	-10.8	1.75	BLB	3
54541	Simple	80356948	C	.	CI	1	6	Hereditary cancer-predisposing syndrome(B);not specified(LB);Breast-ovarian cancer, familial 1(US);Breast-ovarian cancer, familial 1(US);not specified(B);not provided(LB)	1/18/2018	-16.14	1.833333333	BLB	3
54591	Simple	80357337	T	.	CI	1	7	Hereditary cancer-predisposing syndrome(B);not specified(LB);not specified(LB);not provided(LB);Breast-ovarian cancer, familial 1(LB);Breast-ovarian cancer, familial 1(LB);Hereditary breast and ovarian cancer syndrome(LB)	11/18/2017	-21.9	1.428571429	BLB	3
54727	Simple	80356970	A	.	CI	1	4	Hereditary breast and ovarian cancer syndrome(US);Hereditary cancer-predisposing syndrome(LB);not specified(LB);Hereditary cancer-predisposing syndrome(LB)	11/15/2017	-9	0.75	BLB	3
54840	Simple	80358335	-	.	CI	1	8	Hereditary breast and ovarian cancer syndrome(B);Hereditary cancer-predisposing syndrome(US);not specified(US);not specified(US);Breast-ovarian cancer, familial 1(US);not specified(LB);not provided(LB);Breast-ovarian cancer, familial 1(US)	12/20/2017	-13.08	1.25	BLB	3
54876	Simple	80358337	-	.	CI	1	6	Hereditary cancer-predisposing syndrome(LB);not specified(LB);Breast-ovarian cancer, familial 1(US);Hereditary cancer-predisposing syndrome(LB);not provided(US);Hereditary breast and ovarian cancer syndrome(LB)	1/25/2018	-12	1	BLB	3
54970	Simple	28897687	C	.	CI	1	14	Hereditary breast and ovarian cancer syndrome(B);not specified(LB);Hereditary cancer-predisposing syndrome(B);Breast and/or ovarian cancer(LB);not specified(US);Hereditary cancer-predisposing syndrome(B);Breast-ovarian cancer, familial 1(LB);not specified(US);not specified(B);not specified(LB);Hereditary breast and ovarian cancer syndrome(B);not specified(US);Breast-ovarian cancer, familial 1(LB)…	2/20/2018	-44.4	1.5	B	3
55020	Simple	80357036	T	.	CI	1	4	Hereditary breast and ovarian cancer syndrome(LB);Hereditary cancer-predisposing syndrome(LB);not specified(LB);not specified(US)	1/5/2018	-8.7	1.25	BLB	3
55111	Simple	28897690	T	.	CI	1	7	Hereditary cancer-predisposing syndrome(LB);not specified(LB);Breast-ovarian cancer, familial 1(US);not specified(LB);Hereditary cancer-predisposing syndrome(LB);not provided(LB);Hereditary breast and ovarian cancer syndrome(B)	12/18/2017	-20.07	1.428571429	BLB	3
55133	Simple	80358172	T	.	CI	1	4	not specified(LB);not specified(US);not specified(US);not provided(B)	12/11/2017	-9	1	BLB	3
55174	Simple	80357486	C	.	CI	1	6	Hereditary breast and ovarian cancer syndrome(LB);Hereditary cancer-predisposing syndrome(B);Breast-ovarian cancer, familial 1(US);not specified(LB);not specified(US);not provided(US)	12/5/2017	-11.67	1.166666667	BLB	3
55214	Simple	80358054	C	.	CI	1	6	Hereditary cancer-predisposing syndrome(LP);Hereditary breast and ovarian cancer syndrome(P);not provided(P);Breast-ovarian cancer, familial 1(P);Breast-ovarian cancer, familial 1(P);Hereditary breast and ovarian cancer syndrome(LP)	12/9/2017	26.7	1.666666667	P	3
55233	Simple	80357095	C	.	CI	1	4	Hereditary cancer-predisposing syndrome(LB);not specified(LB);not specified(LB);not provided(US)	2/9/2018	-8.97	1.25	BLB	3
55259	Simple	56158747	A	.	CI	1	8	Hereditary breast and ovarian cancer syndrome(B);not specified(B);Hereditary cancer-predisposing syndrome(B);Breast-ovarian cancer, familial 1(B);not specified(LB);Hereditary breast and ovarian cancer syndrome(LB);not specified(LB);Hereditary cancer-predisposing syndrome(LB)	1/12/2018	-29.4	2.625	B	3
55272	Simple	80356909	G	.	CI	1	5	Hereditary cancer-predisposing syndrome(LB);not specified(LB);not specified(LB);not provided(US);Hereditary breast and ovarian cancer syndrome(US)	12/27/2017	-9.3	0.8	BLB	3
55279	Simple	80357070	A	.	CI	1	4	Hereditary breast and ovarian cancer syndrome(LB);not specified(LB);Hereditary cancer-predisposing syndrome(LB);Hereditary cancer-predisposing syndrome(LB)	1/15/2018	-11.7	0.75	BLB	3
55283	Simple	80357002	A	.	CI	1	5	Hereditary cancer-predisposing syndrome(LB);not specified(LB);Hereditary cancer-predisposing syndrome(LB);not provided(US);Hereditary breast and ovarian cancer syndrome(LB)	6/2/2017	-11.7	1.2	BLB	3
55306	Simple	80357465	C	.	CI	1	5	Hereditary cancer-predisposing syndrome(US);Neoplasm of the breast(US);not specified(LB);not specified(LB);Hereditary cancer-predisposing syndrome(LB)	1/16/2018	-9.18	1.8	BLB	3
55368	Simple	80358344	-	.	CI	1	6	Hereditary cancer-predisposing syndrome(P);not provided(P);Breast-ovarian cancer, familial 1(P);Breast-ovarian cancer, familial 1(P);Hereditary breast and ovarian cancer syndrome(P);Hereditary cancer-predisposing syndrome(P)	8/18/2017	34.8	0.833333333	P	3
55386	Simple	80358345	-	.	CI	1	4	Hereditary cancer-predisposing syndrome(LP);not provided(LP);Breast-ovarian cancer, familial 1(P);Breast-ovarian cancer, familial 1(LP)	2/14/2017	14.1	1.5	PLP	3
55441	Simple	80357104	A	.	CI	1	8	Hereditary cancer-predisposing syndrome(P);not provided(LP);not provided(LP);Breast-ovarian cancer, familial 1(P);Breast-ovarian cancer, familial 1(LP);Hereditary cancer-predisposing syndrome(LP);Hereditary breast and ovarian cancer syndrome(LP);Hereditary breast and ovarian cancer syndrome(LP)	12/20/2017	29.4	0.875	P	3
55453	Simple	80357270	C	.	CI	1	4	Hereditary breast and ovarian cancer syndrome(LB);Hereditary cancer-predisposing syndrome(LB);not specified(LB);not provided(LB)	2/14/2018	-11.4	1	BLB	3
55462	Simple	80357450	T	.	CI	1	3	Hereditary breast and ovarian cancer syndrome(P);Breast-ovarian cancer, familial 1(P);Breast-ovarian cancer, familial 1(LP)	11/6/2016	14.1	1.666666667	PLP	3
55539	Simple	80357041	C	.	CI	1	7	Hereditary cancer-predisposing syndrome(B);not specified(LB);not specified(LB);not specified(LB);Hereditary cancer-predisposing syndrome(LB);not provided(LB);Hereditary breast and ovarian cancer syndrome(LB)	9/15/2017	-22.2	1.285714286	BLB	3
55541	Simple	80357474	G	.	CI	1	5	Hereditary cancer-predisposing syndrome(US);not specified(US);Hereditary breast and ovarian cancer syndrome(P);Breast-ovarian cancer, familial 1(P);Hereditary breast and ovarian cancer syndrome(US)	1/25/2017	11.16	1.4	PLP	3
55564	Simple	80358073	T	.	CI	1	2	Breast-ovarian cancer, familial 1(P);Breast-ovarian cancer, familial 1(P)	10/2/2015	10.8	2	PLP	3
55585	Simple	80357286	C	.	CI	1	5	Hereditary cancer-predisposing syndrome(B);not specified(LB);not specified(LB);not provided(LB);Hereditary breast and ovarian cancer syndrome(B)	10/24/2017	-19.5	1.4	BLB	3
55598	Simple	80357268	T	.	CI	1	6	Hereditary cancer-predisposing syndrome(LP);Breast-ovarian cancer, familial 1(LP);not provided(LP);Hereditary breast and ovarian cancer syndrome(LP);Hereditary breast and ovarian cancer syndrome(LP);Hereditary breast and ovarian cancer syndrome(LP)	11/13/2017	16.5	1.666666667	P	3
55720	Simple	80357244	T	.	CI	1	6	not specified(LB);Hereditary cancer-predisposing syndrome(LB);Hereditary breast and ovarian cancer syndrome(LB);Breast-ovarian cancer, familial 1(US);not specified(LB);Hereditary breast and ovarian cancer syndrome(B)	1/25/2018	-17.37	1.333333333	BLB	3
55725	Simple	8176153	T	.	CI	1	7	Hereditary breast and ovarian cancer syndrome(B);Hereditary cancer-predisposing syndrome(LB);not specified(LB);Breast-ovarian cancer, familial 1(LB);not specified(LB);Hereditary cancer-predisposing syndrome(LB);not provided(LB)	1/12/2018	-22.8	1.285714286	BLB	3
55836	Simple	150532648	G	.	CI	1	3	Hereditary sensory and autonomic neuropathy type II(LB);Pseudohypoaldosteronism, type 2(LB);Hereditary sensory and autonomic neuropathy type IIA(LB);Pseudohypoaldosteronism type 2C(LB)	12/27/2016	-9	1	BLB	3
56316	Simple	386833764	-	.	CI	1	4	not specified(B);Joubert syndrome(LB);Meckel-Gruber syndrome(LB);not specified(B)	3/7/2018	-15.6	1.75	BLB	3
56399	Simple	386833844	A	.	CI	1	3	Baller-Gerold syndrome(LP);not specified(US);not provided(P)	12/20/2017	8.73	1	PLP	3
56593	Simple	386834024	A	.	CI	1	4	Muscle eye brain disease(LP);Congenital Muscular Dystrophy, alpha-dystroglycan related(LP);Limb-Girdle Muscular Dystrophy, Recessive(US);not provided(P)	3/29/2017	10.8	1.75	PLP	3
60545	Simple	202160208	T	.	CI	1	3	Muscular dystrophy-dystroglycanopathy (limb-girdle), type c, 14(P);not provided(P);Muscular dystrophy-dystroglycanopathy (congenital with brain and eye anomalies), type a, 14(US);Muscular dystrophy-dystroglycanopathy (congenital with mental retardation), type b, 14(US);Muscular dystrophy-dystroglycanopathy (limb-girdle), type c, 14(US)	8/10/2017	10.5	1.333333333	PLP	3
60727	Simple	201654872	A	.	CI	1	2	Left ventricular noncompaction 8(B);not specified(B)	11/28/2017	-10.8	1.5	BLB	3
64814	Simple	199620268	C	.	CI	1	6	Hereditary cancer-predisposing syndrome(LB);not specified(B);Tuberous sclerosis 1(B);not specified(US);Focal cortical dysplasia type II(LB);Tuberous sclerosis syndrome(LB)	1/6/2018	-21.27	1	BLB	3
64816	Simple	200200869	A	.	CI	1	7	not specified(B);not specified(US);Tuberous sclerosis 1(B);not specified(LB);Tuberous sclerosis syndrome(LB);Focal cortical dysplasia type II(LB);Hereditary cancer-predisposing syndrome(B)	1/5/2018	-25.14	1.714285714	BLB	3
64847	Simple	201135184	A	.	CI	1	3	Hereditary cancer-predisposing syndrome(US);not specified(LB);Tuberous sclerosis 2(B)	1/12/2018	-8.94	1.666666667	BLB	3
65083	Simple	397515062	T	.	CI	1	3	Hereditary cancer-predisposing syndrome(US);not specified(LB);Tuberous sclerosis 2(B)	11/24/2017	-9.3	0.666666667	BLB	3
65221	Simple	397515162	T	.	CI	1	3	not specified(LB);Tuberous sclerosis 2(B);Hereditary cancer-predisposing syndrome(US)	10/30/2017	-9	1	BLB	3
65285	Simple	397515209	T	.	CI	1	4	not specified(LB);not specified(US);Tuberous sclerosis 2(B);Hereditary cancer-predisposing syndrome(US)	1/4/2018	-8.97	1.5	BLB	3
65289	Simple	370404391	A	.	CI	1	4	Hereditary cancer-predisposing syndrome(LB);not specified(B);Tuberous sclerosis 2(B);Tuberous sclerosis syndrome(US)	1/22/2018	-15.3	0.25	BLB	3
65307	Simple	397515223	C	.	CI	1	4	not specified(US);Tuberous sclerosis 2(B);Tuberous sclerosis syndrome(US);Hereditary cancer-predisposing syndrome(LB)	12/24/2017	-9.57	1	BLB	3
65358	Simple	137854065	T	.	CI	1	3	not specified(LB);Tuberous sclerosis 2(B);Hereditary cancer-predisposing syndrome(US)	1/3/2018	-9.3	0.333333333	BLB	3
65655	Simple	2229738	T	.	CI	1	2	not specified(B);Carnitine palmitoyltransferase I deficiency(B)	8/3/2015	-10.2	2.5	BLB	3
65665	Simple	61752783	A	.	CI	1	5	not specified(B);not provided(LB);Progressive sclerosing poliodystrophy(B);not specified(B);not specified(US)	12/28/2017	-19.17	1.8	BLB	3
65708	Simple	61757484	A	.	CI	1	6	not specified(B);not provided(LB);Leber congenital amaurosis(LB);Retinitis Pigmentosa, Recessive(LB);Retinitis Pigmentosa, Dominant(LB);Leber congenital amaurosis 4(B)	8/25/2017	-22.5	1.333333333	BLB	3
65831	Simple	41272687	T	.	CI	1	4	not specified(B);not specified(B);not specified(LB);not specified(B)	7/3/2017	-19.5	1.5	BLB	3
65927	Simple	118192158	A	.	CI	1	4	not provided(P);not specified(US);not provided(P);RYR1-Related Disorders(P)	10/23/2017	15.39	2.5	P	3
66673	Simple	60547413	A	.	CI	1	3	Charcot-Marie-Tooth, Type 1(US);not specified(LB);Charcot-Marie-Tooth disease type 2E(B)	11/28/2017	-9.3	0.666666667	BLB	3
66780	Simple	267607603	A	.	CI	1	17	not specified(US);Dilated Cardiomyopathy, Dominant(LB);Lipoatrophy with Diabetes, Hepatic Steatosis, Hypertrophic Cardiomyopathy, and Leukomelanodermic Papules(LB);Dilated cardiomyopathy 1A(LB);Hutchinson-Gilford syndrome(LB);Charcot-Marie-Tooth, Type 2(LB);Emery-Dreifuss muscular dystrophy(LB);Hutchinson-Gilford syndrome(LB);Lethal tight skin contracture syndrome(LB);Hutchinson-Gilford syndrome(…	11/27/2017	-53.31	1.235294118	B	3
67020	Simple	12720457	T	.	CI	1	11	not specified(LB);Long QT syndrome(B);not specified(US);not specified(LB);Romano-Ward syndrome(LB);Jervell and Lange-Nielsen syndrome(LB);Long QT syndrome(LB);short QT syndrome(LB);Familial atrial fibrillation(LB);Long QT syndrome(B);not specified(LB)	7/20/2017	-34.44	1.272727273	B	3
67163	Simple	138776684	A	.	CI	1	5	Long QT syndrome(LB);not specified(US);Long QT syndrome(B);not specified(LB);Cardiovascular phenotype(LB)	12/29/2017	-14.4	1.4	BLB	3
67505	Simple	139544114	A	.	CI	1	6	Long QT syndrome(B);not specified(LB);Long QT syndrome(LB);not specified(US);not specified(LB);Cardiovascular phenotype(B)	12/22/2017	-19.47	1.333333333	BLB	3
67552	Simple	199473505	A	.	CI	1	5	not specified(LB);not specified(US);Long QT syndrome(LB);Long QT syndrome(B);Cardiovascular phenotype(US)	12/27/2017	-12	1.2	BLB	3
67704	Simple	199473140	T	.	CI	1	3	not specified(LB);Brugada syndrome(B);not provided(LB)	12/21/2017	-12	0.333333333	BLB	3
67712	Simple	45553235	T	.	CI	1	6	not specified(LB);Long QT syndrome(LB);not specified(US);Brugada syndrome 1(US);Long QT syndrome 3(US);Brugada syndrome(LB);Cardiovascular phenotype(LB)	1/19/2018	-11.34	1.833333333	BLB	3
67732	Simple	199473584	T	.	CI	1	5	Brugada syndrome(US);Brugada syndrome(LP);Brugada syndrome(US);not provided(P);Cardiovascular phenotype(LP)	2/2/2018	11.46	0.8	PLP	3
67988	Simple	199473316	T	.	CI	1	5	not specified(US);Long QT syndrome(LB);not specified(LB);Brugada syndrome(LB);Cardiovascular phenotype(LB)	1/26/2018	-11.34	1.6	BLB	3
68032	Simple	199473072	A	.	CI	1	4	not provided(P);Brugada syndrome(P);Long QT syndrome 3(P);Cardiovascular phenotype(LP)	12/15/2017	21	0.5	P	3
68049	Simple	61746118	A	.	CI	1	4	not specified(US);not specified(LB);Brugada syndrome(LB);Cardiovascular phenotype(LB)	1/22/2018	-9.21	1.5	BLB	3
68099	Simple	137853960	T	.	CI	1	9	Hypercholesterolaemia(US);Familial hypercholesterolemia(LB);Familial hypercholesterolemia(B);Familial hypercholesterolemia(B);not specified(US);Familial hypercholesterolemia(B);Familial hypercholesterolemia(LB);Familial hypercholesterolemia(US);Familial hypercholesterolemia(LB)	11/30/2017	-26.85	1.666666667	B	3
68104	Simple	137853963	A	.	CI	1	9	Familial hypercholesterolemia(LB);Familial hypercholesterolemia(LB);Familial hypercholesterolemia(LB);Familial hypercholesterolemia(B);Familial hypercholesterolemia(LB);Familial hypercholesterolemia(LB);Familial hypercholesterolemia(US);Familial hypercholesterolemia(LB);not provided(LB)	12/26/2017	-26.67	1.222222222	BLB	3
68425	Simple	121908242	C	.	CI	1	4	not specified(US);not specified(LB);not provided(B);Episodic ataxia type 2(LB);Epileptic encephalopathy, early infantile, 42(LB)	11/17/2017	-12.3	0.25	BLB	3
68588	Simple	121918817	T	.	CI	1	4	not specified(US);not specified(LB);not specified(B);Early infantile epileptic encephalopathy(B)	12/11/2017	-15.21	1.25	BLB	3
68613	Simple	121918818	G	.	CI	1	3	not specified(LB);not specified(LB);Early infantile epileptic encephalopathy(LB)	11/6/2017	-8.7	0.666666667	BLB	3
68616	Simple	121918799	C	.	CI	1	7	not specified(US);not specified(LB);not specified(US);Seizure Disorders(LB);Familial hemiplegic migraine(LB);Seizures(US);Generalized tonic-clonic seizures(US);Absence seizures(US);Early infantile epileptic encephalopathy(B)	12/27/2017	-15.72	1.571428571	BLB	3
70633	Simple	143011005	A	.	CI	1	3	not specified(US);Long QT syndrome(B);Cardiovascular phenotype(LB)	1/9/2018	-8.64	2	BLB	3
88737	Simple	199714731	A	.	CI	1	2	not specified(B);Cone-Rod Dystrophy, Dominant(LB)	6/14/2016	-8.4	1.5	BLB	3
89039	Simple	55881945	G	.	CI	1	4	not specified(LB);Hereditary cancer-predisposing syndrome(LB);Hereditary breast and ovarian cancer syndrome(US);Hereditary cancer-predisposing syndrome(LB)	8/7/2017	-9	0.75	BLB	3
89064	Simple	80357075	A	.	CI	1	6	not specified(LB);Hereditary cancer-predisposing syndrome(B);not specified(US);Hereditary breast and ovarian cancer syndrome(LB);Hereditary cancer-predisposing syndrome(LB);not provided(US)	3/2/2018	-14.37	1.166666667	BLB	3
91441	Simple	398122550	C	.	CI	1	4	Hereditary cancer-predisposing syndrome(LB);Hereditary breast and ovarian cancer syndrome(US);not specified(LB);Hereditary cancer-predisposing syndrome(LB)	1/11/2018	-9	0.75	BLB	3
91520	Simple	276174920	TT	.	CI	1	4	Hereditary breast and ovarian cancer syndrome(B);not specified(LB);Hereditary cancer-predisposing syndrome(LB);not provided(LB)	12/5/2017	-15	0.5	BLB	3
91552	Simple	199540030	T	.	CI	1	7	Hereditary cancer-predisposing syndrome(LB);not specified(LB);Breast-ovarian cancer, familial 1(US);Hereditary breast and ovarian cancer syndrome(LB);not specified(US);not specified(US);not provided(US)	10/19/2017	-9.51	1.571428571	BLB	3
91634	Simple	80358067	C	.	CI	1	3	Hereditary cancer-predisposing syndrome(LB);not specified(B);Hereditary breast and ovarian cancer syndrome(LB)	11/15/2017	-11.1	1.333333333	BLB	3
91636	Simple	80358032	C	.	CI	1	6	not specified(US);Hereditary breast and ovarian cancer syndrome(B);Breast-ovarian cancer, familial 1(B);Breast-ovarian cancer, familial 1(US);Hereditary cancer-predisposing syndrome(LB);not specified(LB)	12/29/2017	-16.95	2.333333333	BLB	3
91645	Simple	80358105	C	.	CI	1	8	Breast-ovarian cancer, familial 1(LB);Hereditary breast and ovarian cancer syndrome(B);Breast-ovarian cancer, familial 1(LB);not specified(B);Familial cancer of breast(B);not specified(LB);Hereditary cancer-predisposing syndrome(LB);Breast-ovarian cancer, familial 1(LB)	12/15/2017	-30	2	B	3
91652	Simple	273902770	-	.	CI	1	3	Hereditary breast and ovarian cancer syndrome(B);not specified(LB);not provided(US)	12/27/2017	-9.27	0.666666667	BLB	3
91657	Simple	80358013	T	.	CI	1	5	not specified(B);Hereditary cancer-predisposing syndrome(LB);Hereditary breast and ovarian cancer syndrome(US);Hereditary breast and ovarian cancer syndrome(LB);not specified(LB)	5/9/2017	-13.47	2	BLB	3
91666	Simple	80358055	C	.	CI	1	5	not specified(LB);Breast-ovarian cancer, familial 1(LB);Hereditary breast and ovarian cancer syndrome(B);Hereditary cancer-predisposing syndrome(LB);not provided(B)	2/14/2018	-19.2	1.6	BLB	3
91667	Simple	273902790	-	.	CI	1	2	Hereditary breast and ovarian cancer syndrome(B);not specified(LB)	6/2/2016	-8.7	1.5	BLB	3
91745	Simple	80359259	-	.	CI	1	3	Hereditary cancer-predisposing syndrome(LB);Hereditary breast and ovarian cancer syndrome(LB);not specified(LB)	12/4/2017	-8.7	0.666666667	BLB	3
91759	Simple	80358468	C	.	CI	1	5	not specified(LB);Hereditary cancer-predisposing syndrome(LB);Breast-ovarian cancer, familial 2(US);Hereditary breast and ovarian cancer syndrome(LB);not provided(US)	11/13/2017	-9.24	1.2	BLB	3
91799	Simple	398122764	C	.	CI	1	4	Hereditary cancer-predisposing syndrome(LB);not specified(LB);Hereditary breast and ovarian cancer syndrome(US);Hereditary cancer-predisposing syndrome(LB)	12/24/2017	-9	0.75	BLB	3
92292	Simple	387906252	-	.	CI	1	4	Very long chain acyl-CoA dehydrogenase deficiency(LP);Very long chain acyl-CoA dehydrogenase deficiency(P);not provided(P);Very long chain acyl-CoA dehydrogenase deficiency(US)	4/26/2017	11.7	2.5	PLP	3
92311	Simple	117195882	T	.	CI	1	2	Primary hyperoxaluria(LB);not specified(B)	6/14/2016	-8.4	1.5	BLB	3
92312	Simple	34664134	A	.	CI	1	2	Primary hyperoxaluria(LB);not specified(B)	6/14/2016	-8.4	1.5	BLB	3
92339	Simple	3797704	G	.	CI	1	6	not specified(US);Familial adenomatous polyposis 1(B);not specified(B);Hereditary cancer-predisposing syndrome(LB);not specified(LB);Hereditary cancer-predisposing syndrome(B)	11/9/2017	-21.48	2.666666667	BLB	3
92388	Simple	61733679	T	.	CI	1	5	not specified(B);Wilson disease(US);Wilson disease(B);not provided(LB);not specified(LB)	1/12/2018	-15.9	1.4	BLB	3
92389	Simple	148399850	T	.	CI	1	5	not specified(B);not specified(LB);Wilson disease(US);not specified(LB);Wilson disease(B)	1/10/2018	-15.27	2.2	BLB	3
92400	Simple	398123139	A	.	CI	1	3	not specified(US);not provided(LP);not specified(P)	3/14/2017	8.82	2.333333333	PLP	3
92413	Simple	115311625	A	.	CI	1	3	not specified(B);not specified(B);Limb-girdle muscular dystrophy, type 2A(B)	12/18/2017	-15	2.333333333	BLB	3
92419	Simple	28364364	A	.	CI	1	5	Limb-Girdle Muscular Dystrophy, Recessive(US);Limb-girdle muscular dystrophy, type 2A(US);not specified(B);Limb-girdle muscular dystrophy, type 2A(B);not specified(B)	12/21/2017	-16.2	1.6	BLB	3
92447	Simple	398123159	T	.	CI	1	5	not specified(US);not provided(LP);Hereditary cancer-predisposing syndrome(LP);Fumarase deficiency(LP);Multiple cutaneous leiomyomas(P)	9/22/2017	14.82	1.4	P	3
92493	Simple	11300320	-	.	CI	1	4	not specified(B);Galactosylceramide beta-galactosidase deficiency(B);not specified(B);not provided(B)	1/31/2018	-22.2	1.5	BLB	3
92576	Simple	398123230	A	.	CI	1	7	not specified(US);Hereditary cancer-predisposing syndrome(LB);Hereditary nonpolyposis colon cancer(LB);Lynch syndrome(US);not specified(LB);Lynch syndrome(US);not specified(US)	1/30/2018	-10.08	1.142857143	BLB	3
92595	Simple	142348718	A	.	CI	1	6	not specified(B);LCHAD Deficiency(US);Mitochondrial trifunctional protein deficiency(US);Trifunctional protein deficiency with myopathy and neuropathy(B);Long-chain 3-hydroxyacyl-CoA dehydrogenase deficiency(B);not provided(B);not specified(LB)	11/16/2017	-19.2	1.5	BLB	3
92627	Simple	11934801	C	.	CI	1	5	not specified(B);not specified(US);Mucopolysaccharidosis type I(LB);not provided(B);Mucopolysaccharidosis type I(B)	10/24/2017	-20.07	1.4	BLB	3
92665	Simple	145400590	C	.	CI	1	5	not specified(B);Hereditary nonpolyposis colon cancer(B);not specified(B);Hereditary cancer-predisposing syndrome(US);not specified(B)	1/3/2018	-20.67	2.2	BLB	3
92682	Simple	150642856	A	.	CI	1	4	not specified(B);Methylmalonic acidemia(US);not specified(B);Methylmalonic aciduria due to methylmalonyl-CoA mutase deficiency(B)	12/6/2017	-14.7	2.25	BLB	3
92725	Simple	61752971	G	.	CI	1	3	not specified(LB);not specified(B);Lowe syndrome(B)	11/13/2017	-14.7	1	BLB	3
92769	Simple	62295357	C	.	CI	1	3	not specified(B);Retinitis Pigmentosa, Recessive(LB);not specified(LB)	5/31/2017	-10.2	2	BLB	3
92817	Simple	398123319	TT	.	CI	1	2	not specified(B);Hereditary cancer-predisposing syndrome(B)	5/26/2017	-9.6	3	BLB	3
92847	Simple	144254383	A	.	CI	1	4	not specified(US);Pigmentary retinal dystrophy(LB);Retinitis Pigmentosa, Recessive(LB);Newfoundland rod-cone dystrophy(LB)	6/14/2016	-9.21	1.75	BLB	3
92885	Simple	140349036	G	.	CI	1	5	not specified(LB);not specified(US);not specified(B);Neuronal Ceroid-Lipofuscinosis, Recessive(US);Neuronal ceroid lipofuscinosis(B)	1/12/2018	-12.54	2.4	BLB	3
92924	Simple	36021462	T	.	CI	1	4	not specified(US);not specified(LB);not provided(B);Spastic paraplegia(B)	8/18/2017	-14.94	1.5	BLB	3
92939	Simple	141363186	G	.	CI	1	5	not specified(US);not specified(LB);not specified(US);not specified(US);Laminin alpha 2-related dystrophy(B)	1/9/2018	-9.81	1.2	BLB	3
92945	Simple	149753273	G	.	CI	1	5	not specified(US);Congenital Muscular Dystrophy, LAMA2-related(US);not specified(LB);not specified(LB);Laminin alpha 2-related dystrophy(B)	12/4/2017	-12.51	1.4	BLB	3
92953	Simple	17741922	G	.	CI	1	3	not specified(B);Congenital Muscular Dystrophy, LAMA2-related(US);not specified(B)	6/14/2016	-9.9	2.333333333	BLB	3
93021	Simple	200006106	A	.	CI	1	3	not specified(B);not specified(LB);Epidermolysa bullosa simplex and limb girdle muscular dystrophy(B);Epidermolysis bullosa simplex, Ogna type(B);Epidermolysis bullosa simplex with pyloric atresia(B);Limb-girdle muscular dystrophy, type 2Q(B);Epidermolysis bullosa simplex with nail dystrophy(B)	1/11/2018	-14.4	0.666666667	BLB	3
93027	Simple	113137721	A	.	CI	1	3	not specified(B);Epidermolysa bullosa simplex and limb girdle muscular dystrophy(B);Epidermolysis bullosa simplex, Ogna type(B);Epidermolysis bullosa simplex with pyloric atresia(B);Limb-girdle muscular dystrophy, type 2Q(B);Epidermolysis bullosa simplex with nail dystrophy(B);not specified(LB)	12/19/2017	-14.4	0.666666667	BLB	3
93038	Simple	35671527	CC	.	CI	1	2	not specified(B);not specified(B)	3/16/2018	-10.8	1.5	BLB	3
93106	Simple	145430946	A	.	CI	1	3	not specified(B);Zellweger syndrome(US);Zellweger syndrome(B)	9/24/2017	-9.9	2	BLB	3
93151	Simple	60887846	G	.	CI	1	4	not specified(LB);not specified(B);Cystic fibrosis(B);not provided(US)	12/5/2017	-12.9	1.75	BLB	3
93238	Simple	140689610	A	.	CI	1	7	Malignant hyperthermia susceptibility(LB);Neuromuscular disease, congenital, with uniform type 1 fiber(LB);Central core disease(LB);Multiminicore Disease(LB);RYR1-Related Disorders(B);not specified(LB);not specified(US)	2/28/2018	-21.27	0.857142857	BLB	3
93249	Simple	193922854	C	.	CI	1	10	not specified(LB);Malignant hyperthermia(US);Central core disease(LB);Neuromuscular disease, congenital, with uniform type 1 fiber(LB);Malignant hyperthermia susceptibility(LB);Multiminicore Disease(LB);Malignant hyperthermia, susceptibility to, 1(US);not specified(B);not specified(US);RYR1-Related Disorders(LB)	1/19/2018	-24.51	1.2	BLB	3
93252	Simple	150396398	C	.	CI	1	9	Malignant hyperthermia, susceptibility to, 1(US);Malignant hyperthermia, susceptibility to, 1(B);Malignant hyperthermia(LB);Malignant hyperthermia susceptibility(LB);Congenital muscular dystrophy(US);Generalized muscle weakness(US);EMG: myopathic abnormalities(US);Dysplasia of acetabulum(US);not specified(LB);not specified(US);RYR1-Related Disorders(B);not provided(US)	3/8/2018	-19.74	1.555555556	BLB	3
93255	Simple	118126378	A	.	CI	1	8	Neuromuscular disease, congenital, with uniform type 1 fiber(LB);Multiminicore Disease(LB);Central core disease(LB);Malignant hyperthermia susceptibility(LB);not specified(LB);RYR1-Related Disorders(B);not specified(LB);not specified(US)	1/12/2018	-23.67	1.125	BLB	3
93269	Simple	137933390	G	.	CI	1	10	not specified(LB);Malignant hyperthermia, susceptibility to, 1(B);Neuromuscular disease, congenital, with uniform type 1 fiber(LB);Multiminicore Disease(LB);Malignant hyperthermia susceptibility(LB);Central core disease(LB);not specified(US);not provided(US);not specified(US);RYR1-Related Disorders(LB)	2/5/2018	-23.07	1.2	BLB	3
93283	Simple	146617004	T	.	CI	1	6	not specified(US);Central core disease(LB);Multiminicore Disease(LB);Neuromuscular disease, congenital, with uniform type 1 fiber(LB);Malignant hyperthermia susceptibility(LB);not specified(LB)	11/4/2016	-15.27	1.166666667	BLB	3
93290	Simple	114975624	A	.	CI	1	8	Malignant hyperthermia susceptibility(LB);Neuromuscular disease, congenital, with uniform type 1 fiber(LB);Multiminicore Disease(LB);Central core disease(LB);not specified(B);RYR1-Related Disorders(B);not specified(B);not provided(US)	1/26/2018	-28.38	1.75	B	3
93310	Simple	72896268	T	.	CI	1	3	not specified(B);Sphingomyelin/cholesterol lipidosis(US);Niemann-Pick disease, type B(B);Niemann-Pick disease, type A(B)	12/26/2017	-10.5	1.666666667	BLB	3
93393	Simple	200330469	T	.	CI	1	4	not specified(US);Long QT syndrome(B);Cardiovascular phenotype(LB);not specified(B)	12/21/2017	-13.71	2.25	BLB	3
93399	Simple	112532048	T	.	CI	1	5	Long QT syndrome(B);not specified(US);Brugada syndrome(LB);Timothy syndrome(LB);Cardiovascular phenotype(B)	12/29/2017	-18.27	0.8	BLB	3
93402	Simple	56394008	T	.	CI	1	5	Brugada syndrome(LB);Timothy syndrome(LB);Long QT syndrome(B);Cardiovascular phenotype(LB);not specified(US)	1/5/2018	-15.21	1.4	BLB	3
93403	Simple	201258230	A	.	CI	1	5	not specified(US);Long QT syndrome(B);Timothy syndrome(LB);Brugada syndrome(LB);Cardiovascular phenotype(LB)	12/27/2017	-15	1	BLB	3
93411	Simple	201492706	G	.	CI	1	7	not specified(LB);not provided(LB);Long QT syndrome(LB);Brugada syndrome(LB);Timothy syndrome(LB);not specified(US);not provided(LB)	1/9/2018	-17.34	1.428571429	BLB	3
93419	Simple	112414325	A	.	CI	1	8	not specified(B);not provided(LB);Long QT syndrome(B);Cardiovascular phenotype(B);Brugada syndrome(LB);Timothy syndrome(LB);not specified(B);not provided(LB)	1/5/2018	-34.8	1.375	B	3
93457	Simple	61748906	G	.	CI	1	2	Gaucher's disease, type 1(P);Gaucher disease(P)	6/30/2017	9.6	2.5	PLP	3
93465	Simple	112350099	A	.	CI	1	4	not specified(B);not specified(B);Ciliary dyskinesia(US);Ciliary dyskinesia(B)	9/29/2017	-13.5	2.75	BLB	3
93505	Simple	145967477	A	.	CI	1	5	not specified(LB);not specified(B);Neuronal Ceroid-Lipofuscinosis, Dominant/Recessive(US);Neuronal ceroid lipofuscinosis(B);not specified(LB)	7/27/2017	-15.3	2	BLB	3
93517	Simple	41277797	T	.	CI	1	8	not specified(B);not specified(B);not specified(B);Dilated Cardiomyopathy, Recessive(US);Fukuyama congenital muscular dystrophy(US);Walker-Warburg congenital muscular dystrophy(B);not specified(B);Cardiovascular phenotype(B)	8/4/2017	-32.4	1.625	B	3
93518	Simple	146951171	A	.	CI	1	5	not specified(LB);not provided(US);not specified(LB);Walker-Warburg congenital muscular dystrophy(LB);Cardiovascular phenotype(LB)	12/29/2017	-11.91	1.2	BLB	3
93533	Simple	75714509	G	.	CI	1	5	not specified(B);Joubert syndrome(B);Meckel-Gruber syndrome(B);Joubert syndrome(US);not provided(LB);not specified(B)	1/5/2018	-19.5	1	BLB	3
93539	Simple	35811023	G	.	CI	1	6	not specified(B);not specified(LB);Primary Microcephaly 2 With or Without Cortical Malformations(US);not provided(LB);not specified(LB);not specified(LB)	2/5/2018	-16.5	1.333333333	BLB	3
93560	Simple	375628894	T	.	CI	1	3	not specified(US);not specified(LB);Episodic ataxia type 2(B);Epileptic encephalopathy, early infantile, 42(B)	12/13/2017	-9.21	1.666666667	BLB	3
93584	Simple	55640811	T	.	CI	1	4	not specified(US);not specified(B);not specified(US);Pitt-Hopkins-like syndrome 2(B)	9/16/2017	-10.71	2.25	BLB	3
93590	Simple	147984237	C	.	CI	1	5	not specified(B);not specified(B);Pitt-Hopkins-like syndrome(US);Pitt-Hopkins-like syndrome 2(B);not specified(LB)	12/8/2017	-18.9	1.6	BLB	3
93591	Simple	115211871	A	.	CI	1	6	not specified(B);not specified(B);not specified(B);Pitt-Hopkins-like syndrome 2(B);Pitt-Hopkins-like syndrome(US);not specified(B)	1/3/2018	-25.5	2.166666667	BLB	3
93593	Simple	192909520	T	.	CI	1	4	not specified(US);not specified(B);Pitt-Hopkins-like syndrome(US);Pitt-Hopkins-like syndrome 2(B)	12/15/2016	-10.68	2.75	BLB	3
93597	Simple	56402642	A	.	CI	1	5	not specified(US);not specified(B);Pitt-Hopkins-like syndrome 2(LB);not specified(LB);not specified(LB)	1/2/2018	-12.84	2	BLB	3
93626	Simple	114137271	G	.	CI	1	6	not specified(B);not specified(B);not specified(US);Seizure Disorders(LB);Familial hemiplegic migraine(LB);Early infantile epileptic encephalopathy(B)	12/27/2017	-21.84	1.833333333	BLB	3
93655	Simple	145296488	G	.	CI	1	5	not specified(LB);not specified(B);Seizure Disorders(US);Familial hemiplegic migraine(US);Early infantile epileptic encephalopathy(B)	12/4/2017	-12.9	1.8	BLB	3
93672	Simple	192354176	T	.	CI	1	6	not specified(B);not specified(B);Early infantile epileptic encephalopathy 9(US);Early infantile epileptic encephalopathy 9(B);not specified(B);not specified(B)	12/8/2017	-24.81	2.833333333	BLB	3
93675	Simple	191333060	C	.	CI	1	7	not specified(LB);Early infantile epileptic encephalopathy 9(US);not specified(LB);not specified(US);not provided(LB);Early infantile epileptic encephalopathy 9(LB);not specified(B)	2/1/2018	-17.82	1.714285714	BLB	3
93709	Simple	139721775	A	.	CI	1	3	not specified(B);Smith-Lemli-Opitz syndrome(B);not provided(LB)	12/27/2017	-12.6	2	BLB	3
93727	Simple	188638970	A	.	CI	1	3	not specified(B);Ciliary dyskinesia(US);Ciliary dyskinesia(B)	12/13/2017	-12.3	0.666666667	BLB	3
93750	Simple	202181557	A	.	CI	1	5	Periventricular nodular heterotopia 1(US);not specified(B);Periventricular nodular heterotopia 1(B);Melnick-Needles syndrome(B);Oto-palato-digital syndrome, type II(B);Frontometaphyseal dysplasia(B);not specified(B);not specified(B)	12/21/2017	-20.04	2.6	BLB	3
93757	Simple	398123617	T	.	CI	1	5	not specified(US);not specified(US);not provided(LB);not specified(B);Periventricular nodular heterotopia 1(B);Melnick-Needles syndrome(B);Oto-palato-digital syndrome, type II(B);Frontometaphyseal dysplasia(B)	10/16/2017	-15.45	1.4	BLB	3
93812	Simple	143438559	A	.	CI	1	4	not specified(US);Collagen VI-related myopathy(LB);not specified(LB);Bethlem myopathy 1(LB)	10/19/2017	-9.3	0.5	BLB	3
93863	Simple	150432347	T	.	CI	1	4	not specified(LB);Collagen VI-related myopathy(LB);Bethlem myopathy 1(US);not specified(LB)	1/16/2018	-9.3	0.5	BLB	3
93882	Simple	398123638	G	.	CI	1	4	not specified(US);Collagen VI-related myopathy(LB);Bethlem myopathy 1(B);not specified(LB)	2/12/2018	-12.27	0.75	BLB	3
93920	Simple	142709940	T	.	CI	1	5	not specified(LB);not specified(LB);Collagen VI-related myopathy(LB);Myosclerosis(LB);Bethlem myopathy 1(US)	1/3/2018	-11.7	1	BLB	3
93927	Simple	201879417	A	.	CI	1	5	not specified(US);not specified(US);Myosclerosis(LB);Collagen VI-related myopathy(LB);Bethlem myopathy 1(LB)	12/7/2017	-9.6	0.4	BLB	3
93960	Simple	140404854	G	.	CI	1	5	not specified(US);Myosclerosis(LB);Collagen VI-related myopathy(LB);Bethlem myopathy 1(LB);not specified(LB)	9/18/2017	-12.27	0.8	BLB	3
93968	Simple	56230601	C	.	CI	1	4	not specified(US);Marshall syndrome(LB);Stickler Syndrome, Dominant(LB);Fibrochondrogenesis(LB)	6/14/2016	-9.21	1.75	BLB	3
94033	Simple	144052152	C	.	CI	1	4	not specified(US);Congenital Muscular Dystrophy, ITGA7-related(US);Muscular dystrophy, congenital, due to integrin alpha-7 deficiency(B);not specified(LB)	1/23/2018	-9.48	1.5	BLB	3
94036	Simple	7971022	G	.	CI	1	4	not specified(B);Congenital Muscular Dystrophy, ITGA7-related(US);not specified(B);Muscular dystrophy, congenital, due to integrin alpha-7 deficiency(B)	8/11/2017	-15.3	2	BLB	3
94039	Simple	79745402	T	.	CI	1	5	Congenital Muscular Dystrophy, ITGA7-related(US);not specified(B);not specified(B);Muscular dystrophy, congenital, due to integrin alpha-7 deficiency(B);not specified(B)	12/15/2017	-21.9	1.6	BLB	3
94041	Simple	144983062	T	.	CI	1	4	not specified(B);not specified(B);not specified(US);Muscular dystrophy, congenital, due to integrin alpha-7 deficiency(B)	1/4/2018	-16.47	1.5	BLB	3
94047	Simple	74867235	T	.	CI	1	4	not specified(B);Congenital Muscular Dystrophy, ITGA7-related(US);not specified(B);Muscular dystrophy, congenital, due to integrin alpha-7 deficiency(B)	8/11/2017	-15.3	2	BLB	3
94058	Simple	138427412	A	.	CI	1	3	not specified(LB);Isovaleryl-CoA dehydrogenase deficiency(US);Isovaleryl-CoA dehydrogenase deficiency(B)	7/12/2016	-9.3	1	BLB	3
94065	Simple	116933453	T	.	CI	1	4	not specified(B);Congenital disorder of glycosylation(US);Congenital disorder of glycosylation type 1B(B);not specified(LB)	2/6/2018	-12.9	1.75	BLB	3
94072	Simple	117089191	T	.	CI	1	5	not specified(B);not provided(LB);Congenital disorder of glycosylation(US);not specified(LB);Congenital disorder of glycosylation type 1B(B)	11/2/2017	-15.6	1.8	BLB	3
94074	Simple	143713841	T	.	CI	1	4	not specified(US);not specified(LB);not provided(LB);not specified(B)	2/18/2016	-10.74	2.5	BLB	3
94090	Simple	4369876	A	.	CI	1	10	Generalized epilepsy with febrile seizures plus(B);Familial Febrile Seizures(B);Inherited Erythromelalgia(B);Small fiber neuropathy(B);Paroxysmal extreme pain disorder(B);Severe myoclonic epilepsy in infancy(B);Congenital Indifference to Pain(B);Hereditary sensory and autonomic neuropathy type IIA(B);Generalized epilepsy with febrile seizures plus, type 7(B);not specified(B);Primary erythromelalg…	8/22/2017	-52.47	1.3	B	3
94115	Simple	140332992	G	.	CI	1	4	not specified(US);not specified(US);Early infantile epileptic encephalopathy 2(B);Angelman syndrome-like(B);not specified(LB)	8/28/2017	-9.51	1.25	BLB	3
94162	Simple	199895011	T	.	CI	1	4	not specified(B);Kabuki syndrome 1(US);not provided(LB);Kabuki syndrome(LB)	6/14/2016	-9.51	3	BLB	3
94238	Simple	202085637	T	.	CI	1	7	not specified(B);Kabuki syndrome 1(US);Kabuki syndrome(LB);not specified(LB);not specified(B);Kabuki syndrome 1(US);Kabuki syndrome(B)	12/27/2017	-22.11	1.714285714	BLB	3
94283	Simple	115849497	A	.	CI	1	5	Miyoshi myopathy(US);Limb-Girdle Muscular Dystrophy, Recessive(US);not specified(B);Dysferlinopathy(B);not specified(B)	1/3/2018	-16.8	1.4	BLB	3
94307	Simple	79899601	T	.	CI	1	5	not specified(B);Miyoshi myopathy(US);Limb-Girdle Muscular Dystrophy, Recessive(US);not specified(B);Dysferlinopathy(B)	1/11/2018	-18	1	BLB	3
94311	Simple	34997054	A	.	CI	1	6	not specified(B);not specified(B);Muscular dystrophy(LP);Dysferlinopathy(B);Inborn genetic diseases(B);not specified(B)	1/11/2018	-24	1.5	BLB	3
94323	Simple	145690047	T	.	CI	1	6	not specified(LB);Miyoshi myopathy(US);Limb-Girdle Muscular Dystrophy, Recessive(US);not specified(B);Dysferlinopathy(B);not specified(LB)	12/4/2017	-18.6	0.666666667	BLB	3
94325	Simple	7573406	T	.	CI	1	6	not specified(B);not specified(B);Miyoshi myopathy(US);Limb-Girdle Muscular Dystrophy, Recessive(US);not specified(B);Dysferlinopathy(B)	8/3/2017	-21	1.833333333	BLB	3
94328	Simple	62145939	A	.	CI	1	5	Miyoshi myopathy(US);Limb-Girdle Muscular Dystrophy, Recessive(US);not specified(B);Dysferlinopathy(B);not specified(B)	8/7/2017	-16.2	1.6	BLB	3
94373	Simple	147114577	G	.	CI	1	3	not specified(US);Joubert syndrome(B);Oral-facial-digital syndrome(B);not specified(LB)	7/11/2017	-9.24	1	BLB	3
94383	Simple	148979783	C	.	CI	1	4	not specified(US);Myoclonic dystonia(LB);not specified(B);Myoclonic dystonia(B)	8/24/2017	-15.21	1.5	BLB	3
94446	Simple	1800281	A	.	CI	1	7	not specified(B);not specified(B);not specified(B);Duchenne muscular dystrophy(B);Cardiovascular phenotype(B);Dilated cardiomyopathy 3B(US);not specified(B)	1/5/2018	-30.9	2.142857143	B	3
94478	Simple	150199251	A	.	CI	1	4	not specified(US);not specified(LB);Cardiovascular phenotype(US);Duchenne muscular dystrophy(B)	1/3/2018	-9.57	1	BLB	3
94480	Simple	140919039	A	.	CI	1	4	not specified(US);Duchenne muscular dystrophy(LB);not specified(LB);Cardiovascular phenotype(LB)	10/10/2017	-9.3	0.5	BLB	3
94481	Simple	376024929	T	.	CI	1	3	not specified(US);not specified(LB);Duchenne muscular dystrophy(B)	6/28/2017	-9.27	1	BLB	3
94513	Simple	72468680	G	.	CI	1	3	not specified(US);not specified(B);Duchenne muscular dystrophy(B)	12/7/2017	-11.07	1.666666667	BLB	3
94588	Simple	201297190	C	.	CI	1	3	not specified(US);Duchenne muscular dystrophy(B);not specified(B)	1/6/2018	-12.24	1.333333333	BLB	3
94600	Simple	193249735	C	.	CI	1	5	not specified(B);not specified(B);Duchenne muscular dystrophy(B);Dilated cardiomyopathy 3B(US);not specified(B)	1/3/2018	-20.7	2	BLB	3
94608	Simple	143184877	A	.	CI	1	6	not specified(LB);not specified(LB);Cardiovascular phenotype(US);not specified(B);Duchenne muscular dystrophy(B);not specified(B)	1/1/2018	-23.37	1.5	BLB	3
94637	Simple	398123965	T	.	CI	1	4	Dilated cardiomyopathy 3B(US);not specified(LB);not specified(LB);Duchenne muscular dystrophy(LB)	1/30/2018	-9.3	0.5	BLB	3
94655	Simple	200887855	A	.	CI	1	3	not specified(US);not specified(LB);Duchenne muscular dystrophy(B)	12/28/2017	-9	1	BLB	3
94674	Simple	200025478	T	.	CI	1	4	not specified(LB);Dilated cardiomyopathy 3B(US);not specified(B);Duchenne muscular dystrophy(LB)	10/27/2017	-11.4	1.25	BLB	3
94675	Simple	142441725	T	.	CI	1	6	not specified(LB);not specified(LB);not specified(LB);Dilated cardiomyopathy 3B(US);Duchenne muscular dystrophy(B);Cardiovascular phenotype(LB)	12/4/2017	-17.4	1.333333333	BLB	3
94756	Simple	185706283	T	.	CI	1	5	not specified(B);Dilated cardiomyopathy 3B(US);Duchenne muscular dystrophy(B);not specified(LB);Cardiovascular phenotype(B)	10/18/2017	-20.7	0.8	BLB	3
94809	Simple	72466570	G	.	CI	1	5	not specified(B);not specified(B);Duchenne muscular dystrophy(B);Dilated cardiomyopathy 3B(US);Cardiovascular phenotype(LB)	12/8/2017	-16.8	2.4	BLB	3
94816	Simple	116283249	A	.	CI	1	4	not specified(US);not specified(LB);Cardiovascular phenotype(LB);Duchenne muscular dystrophy(LB)	11/15/2017	-9.3	0.25	BLB	3
94919	Simple	113066678	A	.	CI	1	4	not specified(B);Collagen VI-related myopathy(LB);not specified(LB);Bethlem myopathy 1(B)	3/16/2018	-15.6	1.5	BLB	3
94947	Simple	113153193	T	.	CI	1	4	not specified(B);not provided(US);Collagen VI-related myopathy(LB);not specified(US)	9/14/2017	-9.54	1.25	BLB	3
95026	Simple	61753381	T	.	CI	1	6	not specified(B);not specified(US);not provided(B);Rubinstein-Taybi syndrome(B);not specified(B);not specified(B)	1/30/2018	-25.44	2.333333333	BLB	3
95056	Simple	199990883	T	.	CI	1	5	not specified(B);Rubinstein-Taybi syndrome(US);not specified(B);not provided(B);Rubinstein-Taybi syndrome(B)	11/8/2017	-21.18	2.6	BLB	3
95100	Simple	141100113	T	.	CI	1	4	not specified(US);not specified(LB);Wilms tumor 1(B);not provided(LB)	12/7/2017	-11.88	2	BLB	3
95107	Simple	117178114	A	.	CI	1	5	not specified(US);not specified(B);Nemaline Myopathy, Recessive(US);not specified(LB);Nemaline myopathy 2(B)	12/14/2017	-15.51	1.4	BLB	3
95110	Simple	182847302	T	.	CI	1	4	not specified(B);Nemaline Myopathy, Recessive(US);not specified(LB);Nemaline myopathy 2(B)	1/9/2018	-13.5	1.25	BLB	3
95124	Simple	184319249	C	.	CI	1	5	not specified(US);not specified(US);Nemaline Myopathy, Recessive(US);Nemaline myopathy 2(B);not specified(LB)	2/15/2018	-9.75	1.6	BLB	3
95135	Simple	35292878	T	.	CI	1	4	not specified(B);Nemaline Myopathy, Recessive(US);not specified(LB);Nemaline myopathy 2(B)	11/27/2017	-12.9	1.5	BLB	3
95141	Simple	75639119	T	.	CI	1	5	not specified(B);not specified(B);Nemaline Myopathy, Recessive(US);Nemaline myopathy 2(B);not specified(B)	12/20/2017	-22.5	1.2	BLB	3
95171	Simple	1046166	T	.	CI	1	7	not specified(B);not specified(B);not specified(B);Congenital Muscular Dystrophy, alpha-dystroglycan related(US);Walker-Warburg Syndrome(US);not specified(US);Congenital muscular dystrophy-dystroglycanopathy with mental retardation, type B6(B)	1/4/2018	-20.7	1.857142857	BLB	3
95173	Simple	398124184	G	.	CI	1	6	not specified(B);Muscular dystrophy(US);Congenital Muscular Dystrophy, alpha-dystroglycan related(US);Walker-Warburg Syndrome(US);not specified(LB);Congenital muscular dystrophy-dystroglycanopathy with mental retardation, type B6(B)	10/10/2017	-15.21	1.5	BLB	3
95187	Simple	56268439	T	.	CI	1	5	not specified(B);not specified(B);not specified(LB);not provided(LB);Severe neonatal-onset encephalopathy with microcephaly(B)	11/30/2017	-21	1.8	BLB	3
95218	Simple	56342240	C	.	CI	1	5	not specified(LB);not specified(LB);not specified(US);not specified(US);Lissencephaly 2(LB);Epilepsy, familial temporal lobe, 7(LB)	12/27/2017	-9	1.2	BLB	3
95225	Simple	114019779	A	.	CI	1	5	not specified(B);not specified(B);Lissencephaly, Recessive(US);not specified(LB);Lissencephaly 2(B);Epilepsy, familial temporal lobe, 7(B)	12/7/2017	-17.4	2.2	BLB	3
95229	Simple	150236371	T	.	CI	1	4	not specified(LB);not specified(US);Lissencephaly 2(B);Epilepsy, familial temporal lobe, 7(B);not specified(LB)	11/27/2017	-12	1	BLB	3
95265	Simple	398124201	AGCAGC	.	CI	1	4	not provided(US);not specified(LB);Rett syndrome, congenital variant(LB);Rett syndrome, congenital variant(LB)	12/19/2017	-8.58	2.25	BLB	3
95283	Simple	200303699	T	.	CI	1	3	not specified(US);not specified(LB);Brugada syndrome 8(B)	11/17/2017	-9.21	1.666666667	BLB	3
95299	Simple	116315896	T	.	CI	1	2	not specified(B);not specified(B)	10/31/2017	-9.6	3	BLB	3
95322	Simple	55814513	A	.	CI	1	7	not specified(B);not provided(US);not specified(B);not specified(B);WFS1-Related Spectrum Disorders(LB);Nonsyndromic Hearing Loss, Dominant(LB);not specified(B)	6/30/2017	-26.01	2.428571429	BLB	3
95358	Simple	142032474	T	.	CI	1	6	not specified(B);not specified(B);Congenital disorder of glycosylation(US);not specified(B);not provided(LB);Congenital disorder of glycosylation type 2B(B)	1/15/2018	-24.3	1.666666667	BLB	3
95388	Simple	36023150	T	.	CI	1	3	not specified(B);Congenital dyserythropoietic anemia(LB);Congenital dyserythropoietic anemia, type II(B);Cowden syndrome 7(B)	5/11/2017	-13.8	1.666666667	BLB	3
95393	Simple	149903512	T	.	CI	1	3	not specified(US);not provided(B);not specified(B)	2/6/2017	-11.7	1.333333333	BLB	3
95417	Simple	78388808	A	.	CI	1	7	not specified(US);not specified(B);GLUT1 deficiency syndrome 1(US);Glucose transporter type 1 deficiency syndrome(LB);Dystonia(LB);GLUT1 deficiency syndrome 1, autosomal recessive(B);not specified(LB)	11/14/2017	-19.74	1.571428571	BLB	3
95421	Simple	145061343	G	.	CI	1	3	not specified(US);Spastic paraplegia(B);not provided(LB)	3/7/2017	-8.64	2	BLB	3
95458	Simple	139687326	T	.	CI	1	5	Limb-Girdle Muscular Dystrophy, Recessive(US);not specified(LB);not specified(LB);Limb-girdle muscular dystrophy-dystroglycanopathy, type C1(B);Congenital muscular dystrophy-dystroglycanopathy with mental retardation, type B1(B);Walker-Warburg congenital muscular dystrophy(B);not specified(B)	11/13/2017	-15.9	1.4	BLB	3
95459	Simple	117985576	A	.	CI	1	6	not provided(US);not specified(LB);Limb-girdle muscular dystrophy-dystroglycanopathy, type C1(US);Muscular dystrophy-dystroglycanopathy (congenital with brain and eye anomalies), type a, 1(US);Congenital muscular dystrophy-dystroglycanopathy with mental retardation, type B1(US);Limb-girdle muscular dystrophy-dystroglycanopathy, type C1(LB);Congenital muscular dystrophy-dystroglycanopathy with men…	1/9/2018	-9.57	1	BLB	3
95462	Simple	76092524	A	.	CI	1	4	not specified(B);Limb-Girdle Muscular Dystrophy, Recessive(US);not specified(LB);Limb-girdle muscular dystrophy-dystroglycanopathy, type C1(B);Congenital muscular dystrophy-dystroglycanopathy with mental retardation, type B1(B);Walker-Warburg congenital muscular dystrophy(B)	11/10/2017	-15.3	0.5	BLB	3
95476	Simple	3739203	A	.	CI	1	8	not specified(B);not specified(B);not specified(B);Early infantile epileptic encephalopathy 12(B);Epileptic encephalopathy(US);not specified(LB);Early infantile epileptic encephalopathy 10(B);Early infantile epileptic encephalopathy 10(B)	1/8/2018	-32.1	2.375	B	3
95480	Simple	116192442	A	.	CI	1	4	not specified(US);not specified(B);not specified(LB);Early infantile epileptic encephalopathy 12(B)	12/9/2017	-13.5	1.5	BLB	3
95481	Simple	142199280	T	.	CI	1	4	not specified(LB);not specified(B);Early infantile epileptic encephalopathy 10(US);Early infantile epileptic encephalopathy 12(B)	9/1/2017	-12.51	2.75	BLB	3
95484	Simple	145904995	T	.	CI	1	5	not specified(B);not specified(B);not specified(LB);Epileptic encephalopathy(US);Early infantile epileptic encephalopathy 12(B)	12/19/2017	-17.7	2.2	BLB	3
95489	Simple	148491228	T	.	CI	1	5	not specified(LB);not specified(B);not specified(LB);Early infantile epileptic encephalopathy 12(LB);Epileptic encephalopathy(US)	12/28/2017	-12.6	2	BLB	3
95506	Simple	398124255	AA	.	CI	1	4	Short Rib Polydactyly Syndrome(LB);not specified(B);not specified(B);Short rib-polydactyly syndrome, Majewski type(B)	3/17/2018	-19.8	1.25	BLB	3
95522	Simple	75279884	G	.	CI	1	3	not specified(B);Cutis laxa, recessive(US);not specified(B)	7/12/2016	-9.9	2.333333333	BLB	3
95528	Simple	116660078	C	.	CI	1	3	not specified(B);Congenital disorder of glycosylation(US);not specified(B)	6/14/2016	-9.3	2.666666667	BLB	3
95565	Simple	148104020	A	.	CI	1	4	not specified(B);not specified(B);not specified(US);Cortical dysplasia-focal epilepsy syndrome(B)	12/14/2017	-14.04	3	BLB	3
95571	Simple	142426153	TTCTTTCT	.	CI	1	5	not specified(B);not provided(US);not specified(B);not specified(B);Cortical dysplasia-focal epilepsy syndrome(B)	4/28/2017	-18.81	3.4	BLB	3
95577	Simple	142984073	T	.	CI	1	6	not specified(B);not specified(LB);not specified(B);Pitt-Hopkins-like syndrome(US);Cortical dysplasia-focal epilepsy syndrome(US);Cortical dysplasia-focal epilepsy syndrome(B)	1/8/2018	-18.3	1.833333333	BLB	3
95582	Simple	62653020	A	.	CI	1	5	Leber congenital amaurosis(US);Retinitis Pigmentosa, Recessive(US);Retinitis Pigmentosa, Dominant(US);Leber congenital amaurosis 4(B);not specified(B)	6/4/2017	-12.9	0.8	BLB	3
95583	Simple	62637017	G	.	CI	1	4	not specified(US);Leber congenital amaurosis(LB);Retinitis Pigmentosa, Recessive(LB);Retinitis Pigmentosa, Dominant(LB)	6/14/2016	-9.18	2	BLB	3
95589	Simple	113488591	G	.	CI	1	3	not specified(B);not specified(US);Deficiency of isobutyryl-CoA dehydrogenase(B)	7/14/2017	-12.3	0.333333333	BLB	3
95600	Simple	41312220	G	.	CI	1	3	not specified(B);Nephronophthisis(B);Nephronophthisis(US)	1/4/2018	-10.5	1.666666667	BLB	3
95644	Simple	148171062	T	.	CI	1	5	not specified(B);not specified(B);Congenital disorder of glycosylation(US);not specified(LB);Congenital disorder of glycosylation type 1M(B)	12/6/2017	-18.3	1.6	BLB	3
95654	Simple	80090788	A	.	CI	1	5	not specified(B);not specified(B);Primary Microcephaly, Recessive(US);Seckel syndrome(US);not specified(LB)	10/20/2017	-13.2	1.6	BLB	3
95681	Simple	41280800	G	.	CI	1	4	not specified(B);Renal dysplasia and retinal aplasia(US);Nephronophthisis(US);Nephronophthisis(B)	7/14/2017	-10.2	1.75	BLB	3
95682	Simple	139767853	A	.	CI	1	5	not specified(LB);Nephronophthisis(US);Renal dysplasia and retinal aplasia(US);not specified(US);Nephronophthisis(B)	7/11/2017	-9.87	1	BLB	3
95685	Simple	115526767	A	.	CI	1	4	not specified(B);Nephronophthisis(B);Renal dysplasia and retinal aplasia(US);Nephronophthisis(US)	7/11/2017	-10.2	1.75	BLB	3
95688	Simple	28390202	T	.	CI	1	3	not specified(US);not specified(LB);Early infantile epileptic encephalopathy 12(B)	12/28/2017	-8.7	1.333333333	BLB	3
95691	Simple	144313291	C	.	CI	1	7	Meckel-Gruber syndrome(US);Nephronophthisis(US);Joubert syndrome(US);not specified(B);Joubert syndrome(B);Meckel-Gruber syndrome(B);not specified(B);not specified(B)	5/29/2017	-21.9	1.714285714	BLB	3
95696	Simple	113455884	T	.	CI	1	5	not specified(B);Congenital disorder of glycosylation(US);not provided(LB);not specified(LB);Congenital disorder of glycosylation type 2J(LB)	11/20/2017	-13.5	1.2	BLB	3
95759	Simple	150576537	T	.	CI	1	7	Limb-Girdle Muscular Dystrophy, Recessive(US);Congenital Muscular Dystrophy, alpha-dystroglycan related(US);not specified(LB);not specified(LB);not specified(LB);Limb-girdle muscular dystrophy-dystroglycanopathy, type C3(B);Congenital muscular dystrophy-dystroglycanopathy with mental retardation, type B3(B);not specified(B)	2/22/2018	-19.8	1.142857143	BLB	3
95778	Simple	16926453	C	.	CI	1	5	not specified(B);CHARGE association(US);CHARGE association(LB);Hypogonadism with anosmia(LB);CHARGE association(B)	12/4/2017	-16.38	2.2	BLB	3
95801	Simple	199828744	G	.	CI	1	3	not specified(US);not specified(LB);CHARGE association(B)	12/18/2017	-9.18	2	BLB	3
95805	Simple	113483301	T	.	CI	1	6	not specified(B);CHARGE association(US);CHARGE association(LB);Hypogonadism with anosmia(LB);CHARGE association(B);not provided(B)	11/19/2017	-22.98	1.833333333	BLB	3
95826	Simple	142476821	A	.	CI	1	7	not specified(B);not specified(LB);Cohen syndrome(US);not specified(LB);not specified(US);Cohen syndrome(B);not specified(LB)	1/5/2018	-19.5	1.285714286	BLB	3
95845	Simple	61759485	G	.	CI	1	5	not specified(B);not specified(LB);not specified(LB);not specified(LB);Cohen syndrome(B)	1/2/2018	-18.3	1.6	BLB	3
95874	Simple	113671330	G	.	CI	1	4	not specified(B);not specified(US);Cohen syndrome(LB);Cohen syndrome(B)	10/26/2016	-14.04	2	BLB	3
95886	Simple	73740379	T	.	CI	1	5	not specified(B);Epilepsy juvenile absence(B);Juvenile myoclonic epilepsy(B);Juvenile myoclonic epilepsy(US);not provided(LB);not specified(B)	12/5/2017	-19.5	1.4	BLB	3
95889	Simple	41299623	A	.	CI	1	4	not specified(B);not specified(B);Primary Microcephaly, Recessive(US);not specified(LB)	7/3/2017	-11.1	2.5	BLB	3
95899	Simple	114314967	A	.	CI	1	5	not specified(B);not specified(B);not specified(LB);Intellectual Disability, Dominant(US);Mental retardation, autosomal dominant 1(LB)	12/29/2017	-15.6	1.8	BLB	3
95901	Simple	116207524	A	.	CI	1	5	not specified(B);not specified(LB);Intellectual Disability, Dominant(US);not specified(LB);Mental retardation, autosomal dominant 1(LB)	12/7/2017	-12.9	1.2	BLB	3
95954	Simple	398124358	C	.	CI	1	7	not specified(US);not specified(LB);not specified(LB);Hypertrophic cardiomyopathy(LB);Cardiovascular phenotype(LB);Familial hypertrophic cardiomyopathy 17(B);Familial hypertrophic cardiomyopathy 17(LB)	1/17/2018	-20.01	1.571428571	BLB	3
95960	Simple	149623434	T	.	CI	1	3	not specified(US);Eichsfeld type congenital muscular dystrophy(B);not specified(LB)	1/23/2018	-9.18	2	BLB	3
96049	Simple	145987330	C	.	CI	1	6	not specified(B);Sotos syndrome 1(US);Sotos Syndrome(LB);Weaver syndrome(LB);not specified(B);Beckwith-Wiedemann syndrome(B)	6/22/2017	-21.18	2.333333333	BLB	3
96058	Simple	150920473	T	.	CI	1	4	not specified(B);Sotos syndrome 1(US);Beckwith-Wiedemann syndrome(B);not specified(B)	11/16/2017	-18.18	1.75	BLB	3
96086	Simple	115800498	A	.	CI	1	5	not specified(B);not provided(LB);Marinesco-Sj??gren syndrome(US);not specified(LB);Marinesco-Sj??gren syndrome(B)	9/29/2017	-15.6	1.8	BLB	3
96093	Simple	61995925	T	.	CI	1	4	not specified(B);not specified(LB);Congenital disorder of glycosylation(US);Congenital disorder of glycosylation type 1H(B)	6/23/2017	-12.3	2.25	BLB	3
96108	Simple	143793528	G	.	CI	1	7	not specified(B);not specified(B);not specified(B);not specified(US);Walker-Warburg congenital muscular dystrophy(B);not specified(B);Limb-girdle muscular dystrophy-dystroglycanopathy, type C5(B)	8/2/2017	-34.47	1.285714286	B	3
96141	Simple	146125583	T	.	CI	1	4	not specified(B);not specified(US);Chromosome 9q deletion syndrome(LB);Chromosome 9q deletion syndrome(B)	1/4/2018	-13.44	2	BLB	3
96172	Simple	183655276	G	.	CI	1	10	Joubert syndrome(US);Meckel-Gruber syndrome(US);Leber congenital amaurosis(US);Renal dysplasia and retinal aplasia(US);Bardet-Biedl syndrome(US);not provided(LB);Joubert syndrome(B);Meckel-Gruber syndrome(B);Nephronophthisis(B);not specified(US);not specified(LB);not specified(US)	12/29/2017	-13.41	1.3	BLB	3
96187	Simple	149716029	-	.	CI	1	5	not specified(B);not provided(US);not specified(B);not specified(LB);not provided(LB)	9/1/2017	-14.31	2.8	BLB	3
96225	Simple	112926217	T	.	CI	1	3	not specified(B);Nephronophthisis(US);Nephronophthisis(B)	11/6/2017	-9.9	2	BLB	3
96238	Simple	62562374	G	.	CI	1	4	not specified(US);Congenital disorder of glycosylation(US);not specified(LB);Congenital disorder of glycosylation type 1I(B);Myasthenic syndrome, congenital, 14(B)	2/12/2018	-9.48	1.5	BLB	3
96240	Simple	140575619	A	.	CI	1	4	not specified(US);not specified(US);Long QT syndrome(LB);not specified(B)	11/13/2017	-9.57	0.5	BLB	3
96242	Simple	55999987	G	.	CI	1	6	not specified(US);Vasculopathy, retinal, with cerebral leukodystrophy(LB);Aicardi Goutieres syndrome(LB);not specified(US);not provided(US);Aicardi Goutieres syndrome 1(B);Vasculopathy, retinal, with cerebral leukodystrophy(B);Chilblain lupus erythematosus(B)	1/8/2018	-12.81	1.333333333	BLB	3
96250	Simple	398124435	A	.	CI	1	3	Multiple endocrine neoplasia, type 1(P);Multiple endocrine neoplasia, type 1(US);Hereditary cancer-predisposing syndrome(P)	6/23/2017	11.1	1	PLP	3
96256	Simple	149506027	A	.	CI	1	4	not specified(B);not specified(B);not specified(LB);Angelman syndrome(B)	1/8/2018	-18.9	1.75	BLB	3
96260	Simple	79328837	G	.	CI	1	4	not specified(B);not specified(B);not specified(B);Angelman syndrome(B)	1/3/2018	-23.4	0.75	BLB	3
96263	Simple	61734190	G	.	CI	1	4	not specified(B);not specified(B);not specified(B);Angelman syndrome(B)	1/12/2018	-20.4	2.25	BLB	3
96264	Simple	28528079	A	.	CI	1	4	not specified(B);not specified(B);not specified(B);Angelman syndrome(B)	1/12/2018	-20.4	2.25	BLB	3
96274	Simple	71393436	.	.	CI	1	8	not specified(B);Dilated cardiomyopathy 1G(B);Limb-girdle muscular dystrophy, type 2J(B);Myopathy, early-onset, with fatal cardiomyopathy(US);Distal myopathy Markesbery-Griggs type(US);Hypertrophic cardiomyopathy(US);Limb-Girdle Muscular Dystrophy, Recessive(US);Dilated Cardiomyopathy, Dominant(US);Hereditary myopathy with early respiratory failure(US)	8/8/2017	-13.2	1	BLB	3
96275	Simple	143368674	G	.	CI	1	12	not specified(LB);not specified(B);not specified(LB);Cardiovascular phenotype(LB);Hereditary myopathy with early respiratory failure(US);Limb-Girdle Muscular Dystrophy, Recessive(US);Hypertrophic cardiomyopathy(US);Myopathy, early-onset, with fatal cardiomyopathy(US);Dilated Cardiomyopathy, Dominant(US);Distal myopathy Markesbery-Griggs type(US);Dilated cardiomyopathy 1G(B);Limb-girdle muscular d…	1/4/2018	-25.5	1.583333333	BLB	3
96276	Simple	72648997	A	.	CI	1	4	not specified(B);not specified(LB);Dilated cardiomyopathy 1G(LB);Limb-girdle muscular dystrophy, type 2J(LB);not specified(US)	11/28/2017	-9.87	2.25	BLB	3
96285	Simple	398124450	C	.	CI	1	4	not specified(LB);not specified(US);Dilated cardiomyopathy 1G(LB);Limb-girdle muscular dystrophy, type 2J(LB);not specified(LB)	1/26/2017	-8.67	1.75	BLB	3
96288	Simple	72677221	A	.	CI	1	6	not specified(US);not specified(LB);not specified(LB);Dilated cardiomyopathy 1G(B);Limb-girdle muscular dystrophy, type 2J(B);not specified(B);Cardiovascular phenotype(LB)	12/23/2017	-19.74	1.833333333	BLB	3
96291	Simple	201717871	T	.	CI	1	13	not specified(US);not provided(LB);not specified(LB);not specified(US);Hypertrophic cardiomyopathy(US);Hereditary myopathy with early respiratory failure(US);Dilated Cardiomyopathy, Dominant(US);Myopathy, early-onset, with fatal cardiomyopathy(US);Limb-Girdle Muscular Dystrophy, Recessive(US);Distal myopathy Markesbery-Griggs type(US);Dilated cardiomyopathy 1G(LB);Limb-girdle muscular dystrophy, …	2/22/2018	-13.68	1.307692308	BLB	3
96296	Simple	181717727	T	.	CI	1	11	not specified(B);not specified(LB);not specified(B);Hypertrophic cardiomyopathy(US);Dilated Cardiomyopathy, Dominant(US);Limb-Girdle Muscular Dystrophy, Recessive(US);Distal myopathy Markesbery-Griggs type(US);Hereditary myopathy with early respiratory failure(US);Myopathy, early-onset, with fatal cardiomyopathy(US);Dilated cardiomyopathy 1G(B);Limb-girdle muscular dystrophy, type 2J(B);Cardiovas…	1/3/2018	-25.8	1.454545455	BLB	3
96299	Simple	372382315	A	.	CI	1	4	not specified(US);not specified(B);not specified(LB);Dilated cardiomyopathy 1G(LB);Limb-girdle muscular dystrophy, type 2J(LB)	12/1/2017	-10.44	2	BLB	3
96301	Simple	56071233	T	.	CI	1	11	not specified(B);not specified(B);Cardiovascular phenotype(B);Distal myopathy Markesbery-Griggs type(US);Hypertrophic cardiomyopathy(US);Dilated Cardiomyopathy, Dominant(US);Hereditary myopathy with early respiratory failure(US);Myopathy, early-onset, with fatal cardiomyopathy(US);Limb-Girdle Muscular Dystrophy, Recessive(US);Dilated cardiomyopathy 1G(B);Limb-girdle muscular dystrophy, type 2J(B)…	12/27/2017	-26.4	1.727272727	BLB	3
96312	Simple	201770959	A	.	CI	1	11	not specified(B);not specified(B);Cardiovascular phenotype(LB);not specified(LB);Limb-Girdle Muscular Dystrophy, Recessive(US);Hereditary myopathy with early respiratory failure(US);Hypertrophic cardiomyopathy(US);Distal myopathy Markesbery-Griggs type(US);Dilated Cardiomyopathy, Dominant(US);Myopathy, early-onset, with fatal cardiomyopathy(US);Dilated cardiomyopathy 1G(B);Limb-girdle muscular dy…	1/3/2018	-22.5	1.545454545	BLB	3
96314	Simple	72648237	T	.	CI	1	12	not specified(LB);not provided(US);not specified(LB);Cardiovascular phenotype(US);not specified(LB);Limb-Girdle Muscular Dystrophy, Recessive(US);Dilated Cardiomyopathy, Dominant(US);Myopathy, early-onset, with fatal cardiomyopathy(US);Hereditary myopathy with early respiratory failure(US);Hypertrophic cardiomyopathy(US);Distal myopathy Markesbery-Griggs type(US);Dilated cardiomyopathy 1G(B);Limb…	1/3/2018	-16.32	1.583333333	BLB	3
96317	Simple	183620684	A	.	CI	1	3	not specified(US);Cardiovascular phenotype(LB);Dilated cardiomyopathy 1G(B);Limb-girdle muscular dystrophy, type 2J(B)	8/6/2016	-8.91	2.333333333	BLB	3
96320	Simple	376810671	A	.	CI	1	10	Dilated cardiomyopathy 1G(LB);Limb-girdle muscular dystrophy, type 2J(LB);Cardiovascular phenotype(LB);not specified(US);Hereditary myopathy with early respiratory failure(US);Dilated Cardiomyopathy, Dominant(US);Distal myopathy Markesbery-Griggs type(US);Myopathy, early-onset, with fatal cardiomyopathy(US);Hypertrophic cardiomyopathy(US);Limb-Girdle Muscular Dystrophy, Recessive(US);not specifie…	1/11/2018	-11.97	1.5	BLB	3
96363	Simple	150248483	A	.	CI	1	4	not specified(US);not specified(B);not specified(US);Epilepsy, X-linked, with variable learning disabilities and behavior disorders(B)	11/6/2017	-10.71	2.25	BLB	3
96453	Simple	190910161	T	.	CI	1	5	not specified(B);not specified(B);not specified(B);Epileptic encephalopathy, early infantile, 1(B);Mental retardation, with or without seizures, ARX-related, X-linked(B);Epileptic encephalopathy, early infantile, 1(B);Mental retardation, with or without seizures, ARX-related, X-linked(B)	12/13/2017	-23.4	3	BLB	3
96470	Simple	150752548	A	.	CI	1	4	not specified(US);Hereditary cancer-predisposing syndrome(LB);Multiple fibrofolliculomas(B);not specified(LB)	1/11/2018	-11.88	1.75	BLB	3
96498	Simple	143191074	G	.	CI	1	3	not specified(B);not specified(US);Bardet-Biedl syndrome(B)	11/20/2017	-12.27	1	BLB	3
96505	Simple	141743294	T	.	CI	1	4	not specified(B);not provided(US);not specified(B);Progressive myoclonus epilepsy with ataxia(B)	12/27/2017	-15.21	2.75	BLB	3
96507	Simple	35854729	C	.	CI	1	4	not specified(B);not specified(B);Progressive myoclonus epilepsy with ataxia(US);Progressive myoclonus epilepsy with ataxia(B)	1/8/2018	-14.1	2.5	BLB	3
96542	Simple	398124554	-	.	CI	1	3	not provided(P);Brody myopathy(US);not provided(P)	6/14/2016	9.3	2.333333333	PLP	3
96543	Simple	398124555	TT	.	CI	1	3	not provided(P);Brody myopathy(US);not provided(P)	6/14/2016	9.3	2.333333333	PLP	3
96544	Simple	113803159	G	.	CI	1	3	not specified(US);not specified(LB);Brody myopathy(B)	1/30/2018	-9.18	1.666666667	BLB	3
96640	Simple	41304731	T	.	CI	1	3	not specified(LB);not specified(US);Nance-Horan syndrome(B)	12/14/2017	-9.24	1.333333333	BLB	3
96674	Simple	398124622	GGAGCCGGAGCC	.	CI	1	6	not specified(LB);not specified(LB);not specified(US);Pontoneocerebellar hypoplasia(LB);not specified(US);not specified(B)	6/26/2017	-14.25	2.333333333	BLB	3
96677	Simple	78899595	T	.	CI	1	6	not specified(B);not specified(B);Limb-Girdle Muscular Dystrophy, Recessive(US);Miyoshi myopathy(US);not specified(B);Gnathodiaphyseal dysplasia(B);Limb-girdle muscular dystrophy, type 2L(B)	1/2/2018	-21.6	1.666666667	BLB	3
96766	Simple	80358443	G	.	CI	1	8	Hereditary cancer-predisposing syndrome(LB);not specified(LB);Neoplasm of the breast(US);Hereditary breast and ovarian cancer syndrome(B);Hereditary cancer-predisposing syndrome(LB);Breast-ovarian cancer, familial 2(US);not specified(LB);not provided(LB)	2/28/2018	-20.94	1.25	BLB	3
96767	Simple	11571587	-	.	CI	1	4	not specified(LB);Hereditary cancer-predisposing syndrome(LB);Hereditary breast and ovarian cancer syndrome(LB);Hereditary cancer-predisposing syndrome(B)	12/5/2017	-14.4	1	BLB	3
96786	Simple	431825302	G	.	CI	1	5	not specified(US);not specified(LB);Hereditary breast and ovarian cancer syndrome(LB);Hereditary cancer-predisposing syndrome(LB);not provided(US)	1/3/2018	-9.24	1.4	BLB	3
96817	Simple	35335654	G	.	CI	1	6	Hereditary cancer-predisposing syndrome(LB);not specified(LB);Hereditary breast and ovarian cancer syndrome(LB);Hereditary breast and ovarian cancer syndrome(LB);not specified(LB);not provided(LB)	12/4/2017	-17.4	1	BLB	3
96853	Simple	80358982	A	.	CI	1	7	Hereditary cancer-predisposing syndrome(LB);not specified(LB);Hereditary breast and ovarian cancer syndrome(LB);Breast-ovarian cancer, familial 2(US);not specified(US);Hereditary cancer-predisposing syndrome(LB);not provided(LB)	12/29/2017	-15.24	1	BLB	3
96927	Simple	80358104	T	.	CI	1	5	Hereditary breast and ovarian cancer syndrome(B);Breast-ovarian cancer, familial 1(US);not specified(LB);Hereditary cancer-predisposing syndrome(LB);not provided(US)	11/19/2017	-12.57	0.6	BLB	3
96929	Simple	80358034	A	.	CI	1	6	Breast-ovarian cancer, familial 1(LB);not specified(LB);Hereditary breast and ovarian cancer syndrome(LB);not specified(LB);Hereditary cancer-predisposing syndrome(LB);not provided(US)	10/24/2017	-15	1	BLB	3
96955	Simple	273902781	-	.	CI	1	5	Hereditary breast and ovarian cancer syndrome(LB);Hereditary breast and ovarian cancer syndrome(B);not specified(LB);not specified(LB);Hereditary cancer-predisposing syndrome(LB)	3/1/2018	-17.4	1	BLB	3
97162	Simple	72554348	C	.	CI	1	4	not specified(B);Ornithine carbamoyltransferase deficiency(LB);not specified(B);Ornithine carbamoyltransferase deficiency(B)	1/23/2018	-20.4	1	BLB	3
97532	Simple	104895179	A	.	CI	1	5	not specified(B);not specified(US);not specified(US);not provided(US);Familial Mediterranean fever(B)	10/30/2017	-11.7	1	BLB	3
97815	Simple	17555442	A	.	CI	1	4	not specified(B);Majeed syndrome(US);not specified(B);Majeed syndrome(B)	8/7/2017	-15.9	1.75	BLB	3
97880	Simple	104895421	A	.	CI	1	4	not specified(US);Blau syndrome(LB);Crohn disease(LB);Blau syndrome(B);Inflammatory bowel disease 1(B)	12/19/2017	-12.24	1.25	BLB	3
97990	Simple	180177462	T	.	CI	1	4	not specified(US);Chronic infantile neurological, cutaneous and articular syndrome(LB);Familial cold autoinflammatory syndrome(LB);Familial amyloid nephropathy with urticaria AND deafness(LB)	6/14/2016	-9.27	1.25	BLB	3
98797	Simple	62638654	T	.	CI	1	2	not specified(B);Ciliary dyskinesia(B)	10/30/2017	-10.8	1.5	BLB	3
99067	Simple	61751392	G	.	CI	1	3	not specified(US);Stargardt disease 1(P);not provided(P)	10/31/2017	11.1	1.333333333	PLP	3
99101	Simple	61749417	T	.	CI	1	6	not specified(B);not specified(US);Stargardt Disease, Recessive(LB);Macular degeneration(LB);Cone-Rod Dystrophy, Recessive(LB);Retinitis Pigmentosa, Recessive(LB)	8/10/2017	-17.1	1.166666667	BLB	3
99153	Simple	61749440	A	.	CI	1	7	Stargardt disease 1(LP);not specified(US);not specified(US);Retinitis Pigmentosa, Recessive(LB);Macular degeneration(LB);Cone-Rod Dystrophy, Recessive(LB);Stargardt Disease, Recessive(LB)	9/14/2016	-9.87	1.285714286	BLB	3
99246	Simple	61750129	T	.	CI	1	7	not specified(B);Cone-Rod Dystrophy, Recessive(LB);Macular degeneration(LB);Retinitis Pigmentosa, Recessive(LB);Stargardt Disease, Recessive(LB);not specified(B);not provided(B)	5/30/2017	-28.2	1.428571429	B	3
99260	Simple	61750135	G	.	CI	1	3	Stargardt disease 1(P);not provided(P);not specified(US)	2/9/2017	11.13	1.666666667	PLP	3
[truncated: 2,846 more rows]
